# Supplementary material for: Insect Biometrics: Optoacoustic Signal Processing and Its Applications to Remote Monitoring of McPhail Type Traps
Source: PLoS One. 2015 Nov 6;10(11):e0140474. doi: 10.1371/journal.pone.0140474 (PMC4636391; doi:10.1371/journal.pone.0140474)
Supplement: S1 Multimedia — (ZIP) [file pone.0140474.s036.zip]

Archive with 17 entries (17 files):
- aedes_albopictus/1.wav
- aedes_albopictus/4.wav
- aedes_albopictus/6.wav
- aedes_albopictus/8.wav
- anopheles_gambiae/1.wav
- anopheles_gambiae/2.wav
- anopheles_gambiae/3.wav
- anopheles_gambiae/5.wav
- bactrocera_oleae/B_oleae_validation_set.wav
- bactrocera_oleae/diodesB_long.wav
- bactrocera_oleae/diodesB_short.wav
- chironomidae/Chironomidae_trapflight_3.wav
- culex_pipiens/1.wav
- culex_pipiens/2.wav
- culex_pipiens/4.wav
- culex_pipiens/5.wav
- Lonchaea_aristella/A_Lonchea_1.wav
