# Supplementary material for: Insect Biometrics: Optoacoustic Signal Processing and Its Applications to Remote Monitoring of McPhail Type Traps
Source: PLoS One. 2015 Nov 6;10(11):e0140474. doi: 10.1371/journal.pone.0140474 (PMC4636391; doi:10.1371/journal.pone.0140474)
Supplement: S2 Multimedia — (ZIP) [file pone.0140474.s037.zip]

Archive with 13 entries (12 files):
- A_Lonchaea_pack1.txt
- A_Lonchaea_pack2.txt
- A_Lonchaea_pack3.txt
- A_melifera.txt
- B_oleae_pack1.txt
- B_oleae_pack2.txt
- B_oleae_pack3.txt
- B_oleae_pack4.txt
- Chironomidae.txt
- mosquitoes1.txt
- mosquitoes2.txt
- pics/
- process_data.py
