# Supplementary material for: Insect Biometrics: Optoacoustic Signal Processing and Its Applications to Remote Monitoring of McPhail Type Traps
Source: PLoS One. 2015 Nov 6;10(11):e0140474. doi: 10.1371/journal.pone.0140474 (PMC4636391; doi:10.1371/journal.pone.0140474)
Supplement: S2 Multimedia — (ZIP) [file pone.0140474.s037.zip › A_Lonchaea_pack1.txt]

0.000000	0.336117
7.812500	0.761390
15.625000	0.754429
23.437500	0.491381
31.250000	0.268052
39.062500	0.125658
46.875000	0.151030
54.687500	0.166885
62.500000	0.111126
70.312500	0.122510
78.125000	0.083300
85.937500	0.066240
93.750000	0.197610
101.562500	0.131703
109.375000	0.154217
117.187500	0.307189
125.000000	0.197155
132.812500	0.456452
140.625000	0.552064
148.437500	0.483583
156.250000	0.829655
164.062500	0.865697
171.875000	3.388083
179.687500	3.810693
187.500000	2.395765
195.312500	1.878527
203.125000	1.158965
210.937500	0.969787
218.750000	0.583659
226.562500	0.378498
234.375000	0.426073
242.187500	0.350206
250.000000	0.136731
257.812500	0.291726
265.625000	0.341567
273.437500	0.065552
281.250000	0.339372
289.062500	0.259874
296.875000	0.204437
304.687500	0.224253
312.500000	0.223870
320.312500	0.364560
328.125000	0.451328
335.937500	1.206239
343.750000	0.592072
351.562500	0.806567
359.375000	0.886117
367.187500	0.893339
375.000000	0.771040
382.812500	0.623733
390.625000	0.404315
398.437500	0.089428
406.250000	0.242154
414.062500	0.313141
421.875000	0.096918
429.687500	0.171887
437.500000	0.064275
445.312500	0.127828
453.125000	0.224243
460.937500	0.112055
468.750000	0.045656
476.562500	0.095020
484.375000	0.177400
492.187500	0.063345
500.000000	0.136688
507.812500	0.099290
515.625000	0.556073
523.437500	0.414492
531.250000	0.320775
539.062500	0.374375
546.875000	0.349108
554.687500	0.188359
562.500000	0.338442
570.312500	0.245663
578.125000	0.106288
585.937500	0.172178
593.750000	0.310094
601.562500	0.317139
609.375000	0.153463
617.187500	0.125898
625.000000	0.128352
632.812500	0.101915
640.625000	0.230774
648.437500	0.179560
656.250000	0.049166
664.062500	0.095415
671.875000	0.190301
679.687500	0.202785
687.500000	0.229147
695.312500	0.324542
703.125000	0.189159
710.937500	0.128981
718.750000	0.078425
726.562500	0.307638
734.375000	0.308269
742.187500	0.165590
750.000000	0.165620
757.812500	0.125275
765.625000	0.130977
773.437500	0.142973
781.250000	0.074824
789.062500	0.095389
796.875000	0.180899
804.687500	0.043516
812.500000	0.179056
820.312500	0.191642
828.125000	0.057789
835.937500	0.036841
843.750000	0.297201
851.562500	0.219264
859.375000	0.128634
867.187500	0.171397
875.000000	0.090017
882.812500	0.203031
890.625000	0.098151
898.437500	0.040825
906.250000	0.078978
914.062500	0.177313
921.875000	0.195493
929.687500	0.222885
937.500000	0.227313
945.312500	0.185259
953.125000	0.196071
960.937500	0.178414
968.750000	0.099825
976.562500	0.049799
984.375000	0.099569
992.187500	0.061015
1000.000000	0.099016
1007.812500	0.205225
1015.625000	0.156690
1023.437500	0.025841
1031.250000	0.087722
1039.062500	0.056882
1046.875000	0.098492
1054.687500	0.027928
1062.500000	0.113826
1070.312500	0.061392
1078.125000	0.094061
1085.937500	0.146903
1093.750000	0.061677
1101.562500	0.021726
1109.375000	0.108717
1117.187500	0.151490
1125.000000	0.174081
1132.812500	0.143958
1140.625000	0.075995
1148.437500	0.069529
1156.250000	0.051252
1164.062500	0.073582
1171.875000	0.095117
1179.687500	0.017314
1187.500000	0.074054
1195.312500	0.116203
1203.125000	0.179008
1210.937500	0.148896
1218.750000	0.100389
1226.562500	0.031412
1234.375000	0.085447
1242.187500	0.044105
1250.000000	0.021150
1257.812500	0.070698
1265.625000	0.008183
1273.437500	0.108522
1281.250000	0.099531
1289.062500	0.030678
1296.875000	0.077254
1304.687500	0.157971
1312.500000	0.206766
1320.312500	0.127855
1328.125000	0.087524
1335.937500	0.079008
1343.750000	0.030891
1351.562500	0.080616
1359.375000	0.070664
1367.187500	0.082038
1375.000000	0.028569
1382.812500	0.067505
1390.625000	0.042795
1398.437500	0.023472
1406.250000	0.034687
1414.062500	0.047261
1421.875000	0.038129
1429.687500	0.076295
1437.500000	0.114580
1445.312500	0.091350
1453.125000	0.065099
1460.937500	0.020519
1468.750000	0.097818
1476.562500	0.110291
1484.375000	0.087459
1492.187500	0.074444
1500.000000	0.097038
1507.812500	0.129385
1515.625000	0.086903
1523.437500	0.116685
1531.250000	0.131813
1539.062500	0.064903
1546.875000	0.085033
1554.687500	0.099415
1562.500000	0.104029
1570.312500	0.085191
1578.125000	0.009951
1585.937500	0.076947
1593.750000	0.093034
1601.562500	0.052084
1609.375000	0.059718
1617.187500	0.078996
1625.000000	0.131987
1632.812500	0.067216
1640.625000	0.065135
1648.437500	0.126451
1656.250000	0.092046
1664.062500	0.065768
1671.875000	0.068844
1679.687500	0.034907
1687.500000	0.066113
1695.312500	0.092174
1703.125000	0.027341
1710.937500	0.050938
1718.750000	0.062716
1726.562500	0.045660
1734.375000	0.008179
1742.187500	0.014474
1750.000000	0.055474
1757.812500	0.076728
1765.625000	0.050629
1773.437500	0.030334
1781.250000	0.060493
1789.062500	0.074592
1796.875000	0.078566
1804.687500	0.112848
1812.500000	0.086508
1820.312500	0.116103
1828.125000	0.080462
1835.937500	0.091606
1843.750000	0.071961
1851.562500	0.130600
1859.375000	0.112918
1867.187500	0.098051
1875.000000	0.079323
1882.812500	0.059094
1890.625000	0.060004
1898.437500	0.040842
1906.250000	0.107671
1914.062500	0.048592
1921.875000	0.075814
1929.687500	0.117396
1937.500000	0.079868
1945.312500	0.030376
1953.125000	0.024750
1960.937500	0.109471
1968.750000	0.123814
1976.562500	0.080666
1984.375000	0.117034
1992.187500	0.089699
ADC Channel:2
Event:1
0.000000	0.061955
7.812500	0.212047
15.625000	0.198464
23.437500	0.234032
31.250000	0.391039
39.062500	0.572077
46.875000	0.545562
54.687500	0.345931
62.500000	0.039094
70.312500	0.257726
78.125000	0.451307
85.937500	0.681565
93.750000	0.737800
101.562500	0.835813
109.375000	0.631834
117.187500	0.434398
125.000000	0.452123
132.812500	0.352193
140.625000	0.240959
148.437500	0.209551
156.250000	0.848583
164.062500	1.333994
171.875000	1.688429
179.687500	1.627781
187.500000	0.664067
195.312500	1.056529
203.125000	1.027903
210.937500	0.694670
218.750000	0.884381
226.562500	0.939216
234.375000	0.783110
242.187500	0.815071
250.000000	0.996076
257.812500	0.882919
265.625000	0.801415
273.437500	0.843839
281.250000	1.020670
289.062500	0.930926
296.875000	0.754775
304.687500	0.635156
312.500000	0.353230
320.312500	0.346975
328.125000	0.693816
335.937500	0.924191
343.750000	0.641750
351.562500	0.814661
359.375000	1.307688
367.187500	0.808558
375.000000	0.558913
382.812500	0.557653
390.625000	0.158323
398.437500	0.749993
406.250000	0.963967
414.062500	0.860976
421.875000	0.588918
429.687500	0.531217
437.500000	0.474761
445.312500	0.463592
453.125000	0.368139
460.937500	0.067311
468.750000	0.306923
476.562500	0.476480
484.375000	0.471510
492.187500	0.459699
500.000000	0.292382
507.812500	0.138642
515.625000	0.080872
523.437500	0.271129
531.250000	0.694208
539.062500	0.929513
546.875000	0.776286
554.687500	0.217884
562.500000	0.356438
570.312500	0.404315
578.125000	0.294191
585.937500	0.253847
593.750000	0.264556
601.562500	0.398290
609.375000	0.372796
617.187500	0.160253
625.000000	0.210873
632.812500	0.248416
640.625000	0.215858
648.437500	0.193537
656.250000	0.217362
664.062500	0.258488
671.875000	0.212623
679.687500	0.138166
687.500000	0.071313
695.312500	0.127475
703.125000	0.032514
710.937500	0.116469
718.750000	0.188371
726.562500	0.216126
734.375000	0.212634
742.187500	0.385496
750.000000	0.461955
757.812500	0.461161
765.625000	0.442431
773.437500	0.244708
781.250000	0.186728
789.062500	0.212819
796.875000	0.338185
804.687500	0.382234
812.500000	0.222028
820.312500	0.069320
828.125000	0.166923
835.937500	0.092152
843.750000	0.177297
851.562500	0.310269
859.375000	0.300265
867.187500	0.308223
875.000000	0.305038
882.812500	0.170368
890.625000	0.167351
898.437500	0.302843
906.250000	0.244687
914.062500	0.121126
921.875000	0.148751
929.687500	0.211156
937.500000	0.378684
945.312500	0.299069
953.125000	0.209697
960.937500	0.179247
968.750000	0.163037
976.562500	0.065989
984.375000	0.058375
992.187500	0.098213
1000.000000	0.070049
1007.812500	0.119989
1015.625000	0.048714
1023.437500	0.014263
1031.250000	0.068982
1039.062500	0.060517
1046.875000	0.077721
1054.687500	0.124019
1062.500000	0.180245
1070.312500	0.187393
1078.125000	0.188493
1085.937500	0.173035
1093.750000	0.089036
1101.562500	0.192107
1109.375000	0.271050
1117.187500	0.199038
1125.000000	0.148022
1132.812500	0.119894
1140.625000	0.026697
1148.437500	0.064252
1156.250000	0.121666
1164.062500	0.112185
1171.875000	0.037785
1179.687500	0.015502
1187.500000	0.091032
1195.312500	0.166415
1203.125000	0.146772
1210.937500	0.114008
1218.750000	0.134699
1226.562500	0.053053
1234.375000	0.090189
1242.187500	0.133096
1250.000000	0.018928
1257.812500	0.104170
1265.625000	0.070486
1273.437500	0.044481
1281.250000	0.061491
1289.062500	0.157750
1296.875000	0.226261
1304.687500	0.177397
1312.500000	0.154915
1320.312500	0.161056
1328.125000	0.164641
1335.937500	0.207420
1343.750000	0.197096
1351.562500	0.057959
1359.375000	0.158053
1367.187500	0.174671
1375.000000	0.136574
1382.812500	0.167399
1390.625000	0.142459
1398.437500	0.148584
1406.250000	0.131526
1414.062500	0.111811
1421.875000	0.079103
1429.687500	0.058446
1437.500000	0.038005
1445.312500	0.070672
1453.125000	0.159341
1460.937500	0.220824
1468.750000	0.277933
1476.562500	0.066326
1484.375000	0.180360
1492.187500	0.084854
1500.000000	0.027278
1507.812500	0.040434
1515.625000	0.112753
1523.437500	0.130358
1531.250000	0.052287
1539.062500	0.023824
1546.875000	0.030671
1554.687500	0.073165
1562.500000	0.101289
1570.312500	0.093686
1578.125000	0.013204
1585.937500	0.116086
1593.750000	0.184471
1601.562500	0.209544
1609.375000	0.177386
1617.187500	0.087101
1625.000000	0.073028
1632.812500	0.079418
1640.625000	0.111916
1648.437500	0.079467
1656.250000	0.031151
1664.062500	0.029243
1671.875000	0.097798
1679.687500	0.157884
1687.500000	0.119981
1695.312500	0.070643
1703.125000	0.016920
1710.937500	0.133812
1718.750000	0.222835
1726.562500	0.152287
1734.375000	0.059444
1742.187500	0.114085
1750.000000	0.148558
1757.812500	0.114307
1765.625000	0.156555
1773.437500	0.159791
1781.250000	0.120953
1789.062500	0.108836
1796.875000	0.132407
1804.687500	0.124417
1812.500000	0.073669
1820.312500	0.080287
1828.125000	0.140989
1835.937500	0.144801
1843.750000	0.074924
1851.562500	0.053535
1859.375000	0.080357
1867.187500	0.026811
1875.000000	0.132598
1882.812500	0.198293
1890.625000	0.148861
1898.437500	0.082474
1906.250000	0.230808
1914.062500	0.180358
1921.875000	0.062067
1929.687500	0.004958
1937.500000	0.077885
1945.312500	0.048928
1953.125000	0.060880
1960.937500	0.029981
1968.750000	0.109171
1976.562500	0.046223
1984.375000	0.109484
1992.187500	0.090800
ADC Channel:2
Event:2
0.000000	0.356389
7.812500	0.541145
15.625000	0.632751
23.437500	0.469636
31.250000	0.221848
39.062500	0.103125
46.875000	0.306242
54.687500	0.217448
62.500000	0.061863
70.312500	0.278823
78.125000	0.297870
85.937500	0.219753
93.750000	0.222538
101.562500	0.198080
109.375000	0.047756
117.187500	0.253984
125.000000	0.314278
132.812500	0.281389
140.625000	0.669165
148.437500	1.124049
156.250000	1.244460
164.062500	1.005506
171.875000	0.807810
179.687500	3.661451
187.500000	4.293233
195.312500	1.924406
203.125000	0.867429
210.937500	0.605217
218.750000	0.268010
226.562500	0.507600
234.375000	0.318624
242.187500	0.325235
250.000000	0.143892
257.812500	0.128114
265.625000	0.034968
273.437500	0.185880
281.250000	0.245490
289.062500	0.512607
296.875000	0.640198
304.687500	0.667900
312.500000	0.736898
320.312500	0.859623
328.125000	0.966924
335.937500	1.025911
343.750000	0.805536
351.562500	0.413382
359.375000	0.582485
367.187500	0.659786
375.000000	0.331557
382.812500	0.342149
390.625000	0.138554
398.437500	0.055668
406.250000	0.114025
414.062500	0.418633
421.875000	0.553183
429.687500	0.375283
437.500000	0.150582
445.312500	0.442221
453.125000	0.331349
460.937500	0.207027
468.750000	0.371011
476.562500	0.452538
484.375000	0.425676
492.187500	0.332940
500.000000	0.279194
507.812500	0.275856
515.625000	0.160499
523.437500	0.337504
531.250000	0.256301
539.062500	0.438945
546.875000	0.990384
554.687500	0.952869
562.500000	0.510530
570.312500	0.166908
578.125000	0.145640
585.937500	0.201408
593.750000	0.301529
601.562500	0.394505
609.375000	0.211139
617.187500	0.077453
625.000000	0.157714
632.812500	0.235765
640.625000	0.331594
648.437500	0.416547
656.250000	0.327464
664.062500	0.177187
671.875000	0.190511
679.687500	0.252796
687.500000	0.394366
695.312500	0.603126
703.125000	0.577029
710.937500	0.267038
718.750000	0.235625
726.562500	0.426387
734.375000	0.321380
742.187500	0.073041
750.000000	0.228889
757.812500	0.323355
765.625000	0.194753
773.437500	0.260973
781.250000	0.106906
789.062500	0.183757
796.875000	0.042252
804.687500	0.186308
812.500000	0.131145
820.312500	0.050626
828.125000	0.140850
835.937500	0.121350
843.750000	0.042923
851.562500	0.086421
859.375000	0.184516
867.187500	0.248118
875.000000	0.250388
882.812500	0.102995
890.625000	0.132051
898.437500	0.076997
906.250000	0.110584
914.062500	0.356799
921.875000	0.373696
929.687500	0.191589
937.500000	0.226581
945.312500	0.293272
953.125000	0.294584
960.937500	0.200734
968.750000	0.106469
976.562500	0.136802
984.375000	0.176675
992.187500	0.168153
1000.000000	0.108051
1007.812500	0.103563
1015.625000	0.136602
1023.437500	0.103570
1031.250000	0.079080
1039.062500	0.113825
1046.875000	0.129221
1054.687500	0.150927
1062.500000	0.265794
1070.312500	0.254896
1078.125000	0.089974
1085.937500	0.080253
1093.750000	0.215428
1101.562500	0.204892
1109.375000	0.034601
1117.187500	0.145472
1125.000000	0.196884
1132.812500	0.137701
1140.625000	0.096141
1148.437500	0.069010
1156.250000	0.024290
1164.062500	0.061428
1171.875000	0.164953
1179.687500	0.224917
1187.500000	0.170142
1195.312500	0.090253
1203.125000	0.056968
1210.937500	0.077548
1218.750000	0.009250
1226.562500	0.141225
1234.375000	0.155852
1242.187500	0.143452
1250.000000	0.112154
1257.812500	0.052107
1265.625000	0.056800
1273.437500	0.090160
1281.250000	0.134856
1289.062500	0.138630
1296.875000	0.038623
1304.687500	0.111505
1312.500000	0.205500
1320.312500	0.194841
1328.125000	0.154641
1335.937500	0.070476
1343.750000	0.071187
1351.562500	0.083758
1359.375000	0.137945
1367.187500	0.166918
1375.000000	0.180246
1382.812500	0.182071
1390.625000	0.115142
1398.437500	0.105840
1406.250000	0.118131
1414.062500	0.062820
1421.875000	0.105402
1429.687500	0.166537
1437.500000	0.114675
1445.312500	0.044036
1453.125000	0.076072
1460.937500	0.150165
1468.750000	0.132399
1476.562500	0.066089
1484.375000	0.034071
1492.187500	0.099832
1500.000000	0.109343
1507.812500	0.118818
1515.625000	0.149430
1523.437500	0.114856
1531.250000	0.106196
1539.062500	0.100515
1546.875000	0.033788
1554.687500	0.038620
1562.500000	0.110795
1570.312500	0.105557
1578.125000	0.094971
1585.937500	0.186460
1593.750000	0.172753
1601.562500	0.148619
1609.375000	0.132288
1617.187500	0.109485
1625.000000	0.041583
1632.812500	0.078341
1640.625000	0.148030
1648.437500	0.113270
1656.250000	0.082186
1664.062500	0.142688
1671.875000	0.105810
1679.687500	0.073402
1687.500000	0.037737
1695.312500	0.119739
1703.125000	0.144595
1710.937500	0.152362
1718.750000	0.174711
1726.562500	0.118523
1734.375000	0.055850
1742.187500	0.063724
1750.000000	0.159223
1757.812500	0.085428
1765.625000	0.052332
1773.437500	0.091360
1781.250000	0.035189
1789.062500	0.064525
1796.875000	0.056524
1804.687500	0.034156
1812.500000	0.041360
1820.312500	0.125116
1828.125000	0.165342
1835.937500	0.160625
1843.750000	0.133897
1851.562500	0.083313
1859.375000	0.092442
1867.187500	0.133778
1875.000000	0.139856
1882.812500	0.147342
1890.625000	0.070844
1898.437500	0.075417
1906.250000	0.097555
1914.062500	0.083621
1921.875000	0.034394
1929.687500	0.020190
1937.500000	0.056051
1945.312500	0.044645
1953.125000	0.040767
1960.937500	0.024159
1968.750000	0.117741
1976.562500	0.142725
1984.375000	0.085100
1992.187500	0.060883
ADC Channel:2
Event:3
0.000000	0.148766
7.812500	0.161639
15.625000	0.109117
23.437500	0.195647
31.250000	0.306945
39.062500	0.219903
46.875000	0.063035
54.687500	0.245715
62.500000	0.195993
70.312500	0.006224
78.125000	0.187952
85.937500	0.550458
93.750000	0.793666
101.562500	1.120595
109.375000	1.434572
117.187500	1.646529
125.000000	1.742723
132.812500	1.754391
140.625000	1.758816
148.437500	1.790265
156.250000	1.930693
164.062500	2.648340
171.875000	2.829821
179.687500	1.467596
187.500000	0.354703
195.312500	0.250701
203.125000	0.202649
210.937500	0.092807
218.750000	0.351262
226.562500	0.526358
234.375000	0.497762
242.187500	0.482537
250.000000	0.280197
257.812500	0.037290
265.625000	0.313840
273.437500	0.369936
281.250000	0.215744
289.062500	0.439240
296.875000	0.677506
304.687500	0.424625
312.500000	0.299720
320.312500	0.284050
328.125000	0.488370
335.937500	0.999905
343.750000	1.037118
351.562500	0.916805
359.375000	0.892743
367.187500	0.885202
375.000000	0.472078
382.812500	0.593524
390.625000	0.652224
398.437500	0.440927
406.250000	0.237682
414.062500	0.149667
421.875000	0.065073
429.687500	0.105588
437.500000	0.180814
445.312500	0.204523
453.125000	0.229273
460.937500	0.095993
468.750000	0.283340
476.562500	0.488021
484.375000	0.571855
492.187500	0.685296
500.000000	0.983372
507.812500	0.747986
515.625000	0.274778
523.437500	0.234590
531.250000	0.253730
539.062500	0.105392
546.875000	0.157383
554.687500	0.089965
562.500000	0.186740
570.312500	0.249001
578.125000	0.246205
585.937500	0.282400
593.750000	0.226233
601.562500	0.210801
609.375000	0.268948
617.187500	0.150487
625.000000	0.146766
632.812500	0.305193
640.625000	0.285646
648.437500	0.128172
656.250000	0.101454
664.062500	0.468483
671.875000	0.648923
679.687500	0.499314
687.500000	0.271962
695.312500	0.284899
703.125000	0.378450
710.937500	0.296913
718.750000	0.151183
726.562500	0.294712
734.375000	0.328791
742.187500	0.254430
750.000000	0.112211
757.812500	0.096464
765.625000	0.182547
773.437500	0.119916
781.250000	0.069008
789.062500	0.125034
796.875000	0.256094
804.687500	0.385254
812.500000	0.343101
820.312500	0.218165
828.125000	0.259037
835.937500	0.289573
843.750000	0.110529
851.562500	0.257254
859.375000	0.321655
867.187500	0.059695
875.000000	0.110414
882.812500	0.141432
890.625000	0.169936
898.437500	0.119442
906.250000	0.047339
914.062500	0.050390
921.875000	0.043788
929.687500	0.097432
937.500000	0.102178
945.312500	0.120857
953.125000	0.162927
960.937500	0.041309
968.750000	0.216645
976.562500	0.259056
984.375000	0.123242
992.187500	0.098455
1000.000000	0.096609
1007.812500	0.125317
1015.625000	0.117552
1023.437500	0.183359
1031.250000	0.165720
1039.062500	0.078188
1046.875000	0.052006
1054.687500	0.094328
1062.500000	0.154764
1070.312500	0.161020
1078.125000	0.083291
1085.937500	0.091664
1093.750000	0.138681
1101.562500	0.199097
1109.375000	0.186161
1117.187500	0.077319
1125.000000	0.039024
1132.812500	0.165556
1140.625000	0.144742
1148.437500	0.199037
1156.250000	0.083835
1164.062500	0.028606
1171.875000	0.183449
1179.687500	0.234222
1187.500000	0.116124
1195.312500	0.043794
1203.125000	0.163720
1210.937500	0.132601
1218.750000	0.136239
1226.562500	0.266278
1234.375000	0.275175
1242.187500	0.058477
1250.000000	0.065177
1257.812500	0.060183
1265.625000	0.063333
1273.437500	0.053920
1281.250000	0.126729
1289.062500	0.170649
1296.875000	0.189007
1304.687500	0.079744
1312.500000	0.067593
1320.312500	0.193079
1328.125000	0.169971
1335.937500	0.045863
1343.750000	0.064476
1351.562500	0.171793
1359.375000	0.110363
1367.187500	0.060440
1375.000000	0.097997
1382.812500	0.103102
1390.625000	0.178502
1398.437500	0.181275
1406.250000	0.166348
1414.062500	0.168367
1421.875000	0.060971
1429.687500	0.063534
1437.500000	0.096408
1445.312500	0.054380
1453.125000	0.114742
1460.937500	0.113392
1468.750000	0.042579
1476.562500	0.099045
1484.375000	0.168585
1492.187500	0.188019
1500.000000	0.108834
1507.812500	0.050609
1515.625000	0.024735
1523.437500	0.069346
1531.250000	0.052034
1539.062500	0.061876
1546.875000	0.131579
1554.687500	0.174990
1562.500000	0.133040
1570.312500	0.097278
1578.125000	0.074366
1585.937500	0.076667
1593.750000	0.096005
1601.562500	0.154622
1609.375000	0.041611
1617.187500	0.130314
1625.000000	0.090370
1632.812500	0.120759
1640.625000	0.160738
1648.437500	0.166556
1656.250000	0.055982
1664.062500	0.028793
1671.875000	0.089800
1679.687500	0.103702
1687.500000	0.117018
1695.312500	0.108323
1703.125000	0.120812
1710.937500	0.013659
1718.750000	0.096693
1726.562500	0.077780
1734.375000	0.068877
1742.187500	0.059414
1750.000000	0.150084
1757.812500	0.120859
1765.625000	0.052657
1773.437500	0.099926
1781.250000	0.053531
1789.062500	0.108008
1796.875000	0.022292
1804.687500	0.042985
1812.500000	0.118001
1820.312500	0.099738
1828.125000	0.077786
1835.937500	0.085239
1843.750000	0.093150
1851.562500	0.066139
1859.375000	0.040257
1867.187500	0.031090
1875.000000	0.088135
1882.812500	0.113776
1890.625000	0.135470
1898.437500	0.117057
1906.250000	0.095437
1914.062500	0.036377
1921.875000	0.122219
1929.687500	0.170115
1937.500000	0.112476
1945.312500	0.023657
1953.125000	0.042043
1960.937500	0.040743
1968.750000	0.061138
1976.562500	0.047455
1984.375000	0.055188
1992.187500	0.067403
ADC Channel:2
Event:4
0.000000	0.017716
7.812500	0.145650
15.625000	0.344299
23.437500	0.389574
31.250000	0.409823
39.062500	0.398403
46.875000	0.107662
54.687500	0.107655
62.500000	0.244201
70.312500	0.162294
78.125000	0.118108
85.937500	0.071012
93.750000	0.221686
101.562500	0.393380
109.375000	0.520403
117.187500	0.266398
125.000000	0.384542
132.812500	0.689101
140.625000	0.571324
148.437500	0.432768
156.250000	0.322395
164.062500	1.551861
171.875000	2.289179
179.687500	1.341173
187.500000	1.318783
195.312500	2.657510
203.125000	1.595277
210.937500	0.560028
218.750000	0.691947
226.562500	0.525830
234.375000	0.832513
242.187500	0.460392
250.000000	0.506607
257.812500	0.712631
265.625000	0.449584
273.437500	0.246212
281.250000	0.224874
289.062500	0.359074
296.875000	0.593228
304.687500	0.428561
312.500000	0.165753
320.312500	0.461680
328.125000	0.052963
335.937500	0.433489
343.750000	0.480360
351.562500	0.446969
359.375000	1.047269
367.187500	0.657315
375.000000	0.521107
382.812500	1.355827
390.625000	1.690903
398.437500	1.458122
406.250000	0.770341
414.062500	0.355135
421.875000	0.132695
429.687500	0.584930
437.500000	0.661610
445.312500	0.508002
453.125000	0.208209
460.937500	0.421729
468.750000	0.337241
476.562500	0.169123
484.375000	0.268171
492.187500	0.336502
500.000000	0.303789
507.812500	0.104012
515.625000	0.305546
523.437500	0.457154
531.250000	0.474440
539.062500	0.578464
546.875000	0.489356
554.687500	0.230261
562.500000	0.763356
570.312500	1.047516
578.125000	1.622107
585.937500	1.820208
593.750000	1.425292
601.562500	1.077575
609.375000	0.687419
617.187500	0.166209
625.000000	0.029482
632.812500	0.218284
640.625000	0.296356
648.437500	0.142626
656.250000	0.146904
664.062500	0.159730
671.875000	0.203695
679.687500	0.419606
687.500000	0.376494
695.312500	0.170319
703.125000	0.182084
710.937500	0.173193
718.750000	0.411729
726.562500	0.503133
734.375000	0.382771
742.187500	0.333627
750.000000	0.389827
757.812500	0.720020
765.625000	0.681368
773.437500	0.410760
781.250000	0.333084
789.062500	0.526084
796.875000	0.560718
804.687500	0.422846
812.500000	0.504128
820.312500	0.426272
828.125000	0.260910
835.937500	0.549246
843.750000	0.351958
851.562500	0.367126
859.375000	0.336483
867.187500	0.223376
875.000000	0.128180
882.812500	0.166583
890.625000	0.091614
898.437500	0.301371
906.250000	0.383338
914.062500	0.395939
921.875000	0.563279
929.687500	0.354100
937.500000	0.210567
945.312500	0.410551
953.125000	0.565980
960.937500	0.685536
968.750000	0.838446
976.562500	0.770979
984.375000	0.556661
992.187500	0.295490
1000.000000	0.217549
1007.812500	0.504607
1015.625000	0.694265
1023.437500	0.283803
1031.250000	0.270453
1039.062500	0.217327
1046.875000	0.204739
1054.687500	0.341514
1062.500000	0.279587
1070.312500	0.119962
1078.125000	0.236535
1085.937500	0.297483
1093.750000	0.408256
1101.562500	0.435152
1109.375000	0.121674
1117.187500	0.162554
1125.000000	0.182463
1132.812500	0.283983
1140.625000	0.467895
1148.437500	0.356403
1156.250000	0.073768
1164.062500	0.221715
1171.875000	0.248824
1179.687500	0.317010
1187.500000	0.442552
1195.312500	0.450861
1203.125000	0.293088
1210.937500	0.279183
1218.750000	0.335759
1226.562500	0.112694
1234.375000	0.263945
1242.187500	0.365008
1250.000000	0.327882
1257.812500	0.310689
1265.625000	0.388987
1273.437500	0.182867
1281.250000	0.140998
1289.062500	0.207585
1296.875000	0.340791
1304.687500	0.226857
1312.500000	0.205260
1320.312500	0.251349
1328.125000	0.167222
1335.937500	0.094972
1343.750000	0.238665
1351.562500	0.369454
1359.375000	0.588713
1367.187500	0.733537
1375.000000	0.684026
1382.812500	0.532560
1390.625000	0.241588
1398.437500	0.164334
1406.250000	0.273561
1414.062500	0.189669
1421.875000	0.072305
1429.687500	0.142614
1437.500000	0.260173
1445.312500	0.185190
1453.125000	0.164737
1460.937500	0.180311
1468.750000	0.107304
1476.562500	0.076308
1484.375000	0.092662
1492.187500	0.213736
1500.000000	0.394356
1507.812500	0.304115
1515.625000	0.256798
1523.437500	0.268530
1531.250000	0.248472
1539.062500	0.133066
1546.875000	0.106896
1554.687500	0.216363
1562.500000	0.150861
1570.312500	0.194479
1578.125000	0.318710
1585.937500	0.288928
1593.750000	0.269568
1601.562500	0.227760
1609.375000	0.060989
1617.187500	0.226302
1625.000000	0.306938
1632.812500	0.256577
1640.625000	0.212917
1648.437500	0.136343
1656.250000	0.034620
1664.062500	0.211789
1671.875000	0.146096
1679.687500	0.172452
1687.500000	0.276295
1695.312500	0.404933
1703.125000	0.274227
1710.937500	0.220287
1718.750000	0.248435
1726.562500	0.176132
1734.375000	0.155653
1742.187500	0.199169
1750.000000	0.197881
1757.812500	0.231603
1765.625000	0.287655
1773.437500	0.250166
1781.250000	0.074655
1789.062500	0.104968
1796.875000	0.229995
1804.687500	0.313260
1812.500000	0.356561
1820.312500	0.290888
1828.125000	0.149139
1835.937500	0.114314
1843.750000	0.108278
1851.562500	0.151969
1859.375000	0.178015
1867.187500	0.156696
1875.000000	0.332355
1882.812500	0.368136
1890.625000	0.144234
1898.437500	0.074942
1906.250000	0.086339
1914.062500	0.034233
1921.875000	0.129276
1929.687500	0.187441
1937.500000	0.332343
1945.312500	0.351663
1953.125000	0.249929
1960.937500	0.152478
1968.750000	0.132153
1976.562500	0.153111
1984.375000	0.211323
1992.187500	0.215520
ADC Channel:2
Event:5
0.000000	0.057950
7.812500	0.206024
15.625000	0.204358
23.437500	0.115783
31.250000	0.131550
39.062500	0.102356
46.875000	0.011235
54.687500	0.005423
62.500000	0.050794
70.312500	0.057158
78.125000	0.128860
85.937500	0.103802
93.750000	0.080113
101.562500	0.042690
109.375000	0.149450
117.187500	0.240917
125.000000	0.215682
132.812500	0.123527
140.625000	0.292706
148.437500	0.494979
156.250000	0.806585
164.062500	0.949945
171.875000	1.334261
179.687500	1.443941
187.500000	1.275962
195.312500	1.188418
203.125000	0.383506
210.937500	0.334821
218.750000	0.113217
226.562500	0.272457
234.375000	0.205029
242.187500	0.118509
250.000000	0.026487
257.812500	0.117535
265.625000	0.116730
273.437500	0.126552
281.250000	0.138518
289.062500	0.112290
296.875000	0.074579
304.687500	0.146642
312.500000	0.150539
320.312500	0.359107
328.125000	0.335660
335.937500	0.514703
343.750000	0.637174
351.562500	0.578072
359.375000	0.745014
367.187500	0.798329
375.000000	0.566380
382.812500	0.445203
390.625000	0.358673
398.437500	0.462814
406.250000	0.287628
414.062500	0.036419
421.875000	0.041642
429.687500	0.089119
437.500000	0.158189
445.312500	0.117837
453.125000	0.058006
460.937500	0.060329
468.750000	0.008648
476.562500	0.125787
484.375000	0.117090
492.187500	0.046834
500.000000	0.083866
507.812500	0.142821
515.625000	0.156729
523.437500	0.179329
531.250000	0.175991
539.062500	0.185120
546.875000	0.252867
554.687500	0.372242
562.500000	0.214333
570.312500	0.106072
578.125000	0.132019
585.937500	0.117193
593.750000	0.046603
601.562500	0.074634
609.375000	0.009604
617.187500	0.046152
625.000000	0.100358
632.812500	0.104617
640.625000	0.057307
648.437500	0.125764
656.250000	0.213472
664.062500	0.281699
671.875000	0.246561
679.687500	0.101361
687.500000	0.179184
695.312500	0.203314
703.125000	0.106151
710.937500	0.045045
718.750000	0.174698
726.562500	0.174579
734.375000	0.140160
742.187500	0.205019
750.000000	0.193926
757.812500	0.220753
765.625000	0.074999
773.437500	0.067996
781.250000	0.094234
789.062500	0.034429
796.875000	0.080495
804.687500	0.049058
812.500000	0.107696
820.312500	0.141727
828.125000	0.062083
835.937500	0.040866
843.750000	0.106496
851.562500	0.160764
859.375000	0.175423
867.187500	0.160639
875.000000	0.091410
882.812500	0.051404
890.625000	0.134401
898.437500	0.135799
906.250000	0.141398
914.062500	0.188642
921.875000	0.136933
929.687500	0.092771
937.500000	0.097314
945.312500	0.074190
953.125000	0.016455
960.937500	0.041308
968.750000	0.074864
976.562500	0.048066
984.375000	0.086116
992.187500	0.078417
1000.000000	0.113714
1007.812500	0.127436
1015.625000	0.148508
1023.437500	0.101435
1031.250000	0.080178
1039.062500	0.016540
1046.875000	0.032049
1054.687500	0.029290
1062.500000	0.026931
1070.312500	0.019569
1078.125000	0.030347
1085.937500	0.065073
1093.750000	0.107565
1101.562500	0.053030
1109.375000	0.100403
1117.187500	0.168318
1125.000000	0.136934
1132.812500	0.093810
1140.625000	0.074974
1148.437500	0.078487
1156.250000	0.166490
1164.062500	0.135499
1171.875000	0.175964
1179.687500	0.204426
1187.500000	0.199404
1195.312500	0.173610
1203.125000	0.013565
1210.937500	0.139752
1218.750000	0.125319
1226.562500	0.057975
1234.375000	0.048366
1242.187500	0.056330
1250.000000	0.045535
1257.812500	0.039321
1265.625000	0.146135
1273.437500	0.141493
1281.250000	0.102084
1289.062500	0.137130
1296.875000	0.114562
1304.687500	0.096407
1312.500000	0.083150
1320.312500	0.031137
1328.125000	0.019776
1335.937500	0.014026
1343.750000	0.018125
1351.562500	0.060159
1359.375000	0.111381
1367.187500	0.094340
1375.000000	0.078507
1382.812500	0.027456
1390.625000	0.099871
1398.437500	0.074784
1406.250000	0.099791
1414.062500	0.064927
1421.875000	0.146818
1429.687500	0.139119
1437.500000	0.079384
1445.312500	0.053129
1453.125000	0.110074
1460.937500	0.088235
1468.750000	0.052143
1476.562500	0.096023
1484.375000	0.103577
1492.187500	0.066191
1500.000000	0.088951
1507.812500	0.125798
1515.625000	0.056281
1523.437500	0.009057
1531.250000	0.047445
1539.062500	0.074727
1546.875000	0.068907
1554.687500	0.068139
1562.500000	0.002765
1570.312500	0.056484
1578.125000	0.132544
1585.937500	0.147599
1593.750000	0.063810
1601.562500	0.044527
1609.375000	0.042039
1617.187500	0.100795
1625.000000	0.104418
1632.812500	0.032809
1640.625000	0.123674
1648.437500	0.135110
1656.250000	0.083080
1664.062500	0.105656
1671.875000	0.115363
1679.687500	0.110995
1687.500000	0.063607
1695.312500	0.043174
1703.125000	0.036044
1710.937500	0.119212
1718.750000	0.188043
1726.562500	0.108289
1734.375000	0.049527
1742.187500	0.057847
1750.000000	0.050287
1757.812500	0.025140
1765.625000	0.078304
1773.437500	0.087028
1781.250000	0.092647
1789.062500	0.105791
1796.875000	0.070948
1804.687500	0.031848
1812.500000	0.048271
1820.312500	0.075931
1828.125000	0.041194
1835.937500	0.086970
1843.750000	0.080077
1851.562500	0.039918
1859.375000	0.062314
1867.187500	0.121376
1875.000000	0.093468
1882.812500	0.042904
1890.625000	0.087827
1898.437500	0.051771
1906.250000	0.053544
1914.062500	0.018323
1921.875000	0.080826
1929.687500	0.042175
1937.500000	0.032213
1945.312500	0.103627
1953.125000	0.075429
1960.937500	0.063110
1968.750000	0.089274
1976.562500	0.068878
1984.375000	0.066529
1992.187500	0.022882
ADC Channel:2
Event:6
0.000000	0.075386
7.812500	0.519584
15.625000	0.685411
23.437500	0.210362
31.250000	0.151322
39.062500	0.487505
46.875000	0.348491
54.687500	0.160706
62.500000	0.312948
70.312500	0.260646
78.125000	0.067081
85.937500	0.159776
93.750000	0.261545
101.562500	0.697715
109.375000	1.025179
117.187500	0.929366
125.000000	1.097635
132.812500	1.219953
140.625000	1.179161
148.437500	1.631494
156.250000	1.254286
164.062500	0.635267
171.875000	1.517343
179.687500	2.578904
187.500000	1.846512
195.312500	1.151536
203.125000	0.363663
210.937500	1.477375
218.750000	1.554440
226.562500	1.181476
234.375000	0.550220
242.187500	0.488289
250.000000	0.406057
257.812500	0.335005
265.625000	0.454999
273.437500	0.389857
281.250000	0.284130
289.062500	0.546515
296.875000	0.825450
304.687500	0.673994
312.500000	0.461707
320.312500	0.487363
328.125000	0.718312
335.937500	0.851144
343.750000	0.642507
351.562500	0.900489
359.375000	0.806146
367.187500	0.796957
375.000000	0.645751
382.812500	1.061007
390.625000	0.747842
398.437500	0.483423
406.250000	0.570676
414.062500	0.468493
421.875000	0.064389
429.687500	0.471957
437.500000	0.457503
445.312500	0.105483
453.125000	0.301480
460.937500	0.235277
468.750000	0.203516
476.562500	0.272911
484.375000	0.258150
492.187500	0.175570
500.000000	0.193432
507.812500	0.314010
515.625000	0.205221
523.437500	0.092651
531.250000	0.453240
539.062500	0.665527
546.875000	0.179752
554.687500	0.454074
562.500000	0.091292
570.312500	0.515600
578.125000	0.508407
585.937500	0.227468
593.750000	0.155526
601.562500	0.350382
609.375000	0.468942
617.187500	0.395491
625.000000	0.267877
632.812500	0.081888
640.625000	0.159777
648.437500	0.258378
656.250000	0.292062
664.062500	0.211612
671.875000	0.225908
679.687500	0.386497
687.500000	0.542914
695.312500	0.305432
703.125000	0.253017
710.937500	0.180745
718.750000	0.317145
726.562500	0.479553
734.375000	0.489733
742.187500	0.464011
750.000000	0.377177
757.812500	0.139042
765.625000	0.219846
773.437500	0.268275
781.250000	0.184180
789.062500	0.290466
796.875000	0.211224
804.687500	0.050822
812.500000	0.206000
820.312500	0.223196
828.125000	0.099882
835.937500	0.112455
843.750000	0.139788
851.562500	0.222334
859.375000	0.258527
867.187500	0.034820
875.000000	0.231836
882.812500	0.267323
890.625000	0.399575
898.437500	0.413492
906.250000	0.361986
914.062500	0.043374
921.875000	0.345941
929.687500	0.465334
937.500000	0.219328
945.312500	0.194242
953.125000	0.060853
960.937500	0.257170
968.750000	0.121743
976.562500	0.110626
984.375000	0.178679
992.187500	0.265122
1000.000000	0.160746
1007.812500	0.121749
1015.625000	0.206363
1023.437500	0.174004
1031.250000	0.197927
1039.062500	0.250142
1046.875000	0.112897
1054.687500	0.216528
1062.500000	0.232864
1070.312500	0.016621
1078.125000	0.192148
1085.937500	0.081725
1093.750000	0.081099
1101.562500	0.203689
1109.375000	0.050126
1117.187500	0.193613
1125.000000	0.122643
1132.812500	0.114592
1140.625000	0.192916
1148.437500	0.099358
1156.250000	0.187390
1164.062500	0.234409
1171.875000	0.081180
1179.687500	0.092640
1187.500000	0.148159
1195.312500	0.164823
1203.125000	0.111742
1210.937500	0.079592
1218.750000	0.117962
1226.562500	0.337329
1234.375000	0.323719
1242.187500	0.142134
1250.000000	0.226038
1257.812500	0.035651
1265.625000	0.094887
1273.437500	0.089694
1281.250000	0.051299
1289.062500	0.126045
1296.875000	0.092356
1304.687500	0.019780
1312.500000	0.064271
1320.312500	0.032928
1328.125000	0.073888
1335.937500	0.076251
1343.750000	0.184574
1351.562500	0.151121
1359.375000	0.150434
1367.187500	0.110194
1375.000000	0.022288
1382.812500	0.042754
1390.625000	0.120592
1398.437500	0.099826
1406.250000	0.049196
1414.062500	0.073239
1421.875000	0.100191
1429.687500	0.079208
1437.500000	0.168714
1445.312500	0.105800
1453.125000	0.142892
1460.937500	0.142340
1468.750000	0.070451
1476.562500	0.043512
1484.375000	0.031744
1492.187500	0.073488
1500.000000	0.025330
1507.812500	0.117988
1515.625000	0.139110
1523.437500	0.118426
1531.250000	0.081499
1539.062500	0.016223
1546.875000	0.168138
1554.687500	0.242718
1562.500000	0.175217
1570.312500	0.086634
1578.125000	0.159010
1585.937500	0.089907
1593.750000	0.070663
1601.562500	0.160473
1609.375000	0.146663
1617.187500	0.071315
1625.000000	0.056726
1632.812500	0.047414
1640.625000	0.082644
1648.437500	0.141072
1656.250000	0.132392
1664.062500	0.017739
1671.875000	0.088390
1679.687500	0.144173
1687.500000	0.042551
1695.312500	0.070568
1703.125000	0.070942
1710.937500	0.051354
1718.750000	0.068103
1726.562500	0.070432
1734.375000	0.110006
1742.187500	0.116115
1750.000000	0.025742
1757.812500	0.105882
1765.625000	0.139613
1773.437500	0.094848
1781.250000	0.055704
1789.062500	0.146331
1796.875000	0.114296
1804.687500	0.119338
1812.500000	0.054805
1820.312500	0.146309
1828.125000	0.105061
1835.937500	0.078509
1843.750000	0.100827
1851.562500	0.101481
1859.375000	0.050919
1867.187500	0.135694
1875.000000	0.107620
1882.812500	0.173704
1890.625000	0.069298
1898.437500	0.092026
1906.250000	0.122606
1914.062500	0.059661
1921.875000	0.104973
1929.687500	0.164958
1937.500000	0.122456
1945.312500	0.040688
1953.125000	0.042361
1960.937500	0.092690
1968.750000	0.128975
1976.562500	0.142044
1984.375000	0.082028
1992.187500	0.087856
ADC Channel:2
Event:7
0.000000	0.035913
7.812500	0.746919
15.625000	0.641946
23.437500	0.375123
31.250000	0.228055
39.062500	0.150965
46.875000	0.213523
54.687500	0.206377
62.500000	0.144314
70.312500	0.090570
78.125000	0.245874
85.937500	0.411265
93.750000	0.431970
101.562500	0.154929
109.375000	0.265824
117.187500	0.219641
125.000000	0.428880
132.812500	0.222579
140.625000	1.573385
148.437500	2.222711
156.250000	1.837774
164.062500	1.246198
171.875000	0.812948
179.687500	2.550218
187.500000	1.969227
195.312500	1.430965
203.125000	2.424494
210.937500	1.351152
218.750000	1.125216
226.562500	1.703158
234.375000	1.223125
242.187500	0.534266
250.000000	0.403536
257.812500	0.240447
265.625000	0.420590
273.437500	0.658002
281.250000	0.676255
289.062500	0.393569
296.875000	0.282100
304.687500	0.366002
312.500000	0.197420
320.312500	0.345750
328.125000	0.313828
335.937500	0.652555
343.750000	1.742547
351.562500	1.402915
359.375000	0.547356
367.187500	0.457337
375.000000	0.644977
382.812500	0.567170
390.625000	1.232200
398.437500	1.207579
406.250000	0.928767
414.062500	0.321719
421.875000	0.566672
429.687500	0.546873
437.500000	0.479549
445.312500	0.500082
453.125000	0.415096
460.937500	0.402542
468.750000	0.470757
476.562500	0.214616
484.375000	0.279330
492.187500	0.409002
500.000000	0.297769
507.812500	0.227665
515.625000	0.234314
523.437500	0.431845
531.250000	0.622475
539.062500	0.540555
546.875000	0.276249
554.687500	0.114186
562.500000	0.049430
570.312500	0.455112
578.125000	0.201663
585.937500	0.567087
593.750000	0.526204
601.562500	0.045409
609.375000	0.140268
617.187500	0.507402
625.000000	0.409630
632.812500	0.346245
640.625000	0.342323
648.437500	0.172576
656.250000	0.148723
664.062500	0.052960
671.875000	0.255643
679.687500	0.233012
687.500000	0.382668
695.312500	0.718984
703.125000	0.580722
710.937500	0.243098
718.750000	0.326995
726.562500	0.325363
734.375000	0.163333
742.187500	0.053097
750.000000	0.357763
757.812500	0.370862
765.625000	0.441317
773.437500	0.578846
781.250000	0.378302
789.062500	0.020613
796.875000	0.268719
804.687500	0.360998
812.500000	0.466359
820.312500	0.513976
828.125000	0.451191
835.937500	0.523747
843.750000	0.391959
851.562500	0.130173
859.375000	0.222136
867.187500	0.174773
875.000000	0.037800
882.812500	0.147129
890.625000	0.415531
898.437500	0.532695
906.250000	0.422061
914.062500	0.375985
921.875000	0.372193
929.687500	0.417194
937.500000	0.261122
945.312500	0.144492
953.125000	0.121310
960.937500	0.199699
968.750000	0.381335
976.562500	0.168876
984.375000	0.138978
992.187500	0.187949
1000.000000	0.437303
1007.812500	0.395090
1015.625000	0.338107
1023.437500	0.387715
1031.250000	0.300709
1039.062500	0.200485
1046.875000	0.304786
1054.687500	0.310282
1062.500000	0.059766
1070.312500	0.253262
1078.125000	0.208282
1085.937500	0.172672
1093.750000	0.174026
1101.562500	0.107057
1109.375000	0.166889
1117.187500	0.216331
1125.000000	0.220080
1132.812500	0.287734
1140.625000	0.328388
1148.437500	0.190510
1156.250000	0.176884
1164.062500	0.381052
1171.875000	0.374651
1179.687500	0.333691
1187.500000	0.212286
1195.312500	0.255493
1203.125000	0.279098
1210.937500	0.120922
1218.750000	0.126222
1226.562500	0.209880
1234.375000	0.256083
1242.187500	0.117870
1250.000000	0.048278
1257.812500	0.193146
1265.625000	0.242686
1273.437500	0.254814
1281.250000	0.325702
1289.062500	0.176073
1296.875000	0.070913
1304.687500	0.087420
1312.500000	0.008962
1320.312500	0.110149
1328.125000	0.227378
1335.937500	0.213111
1343.750000	0.099745
1351.562500	0.204377
1359.375000	0.269392
1367.187500	0.364137
1375.000000	0.363056
1382.812500	0.451203
1390.625000	0.482850
1398.437500	0.251803
1406.250000	0.001786
1414.062500	0.120069
1421.875000	0.229837
1429.687500	0.348048
1437.500000	0.322084
1445.312500	0.234555
1453.125000	0.279225
1460.937500	0.381996
1468.750000	0.262913
1476.562500	0.200150
1484.375000	0.201418
1492.187500	0.155716
1500.000000	0.271895
1507.812500	0.201931
[truncated: 35,152 more rows]
