# Supplementary material for: Insect Biometrics: Optoacoustic Signal Processing and Its Applications to Remote Monitoring of McPhail Type Traps
Source: PLoS One. 2015 Nov 6;10(11):e0140474. doi: 10.1371/journal.pone.0140474 (PMC4636391; doi:10.1371/journal.pone.0140474)
Supplement: S2 Multimedia — (ZIP) [file pone.0140474.s037.zip › A_Lonchaea_pack2.txt]

0.000000	0.128513
7.812500	0.042149
15.625000	0.116126
23.437500	0.167838
31.250000	0.225403
39.062500	0.203360
46.875000	0.121656
54.687500	0.096130
62.500000	0.078973
70.312500	0.016926
78.125000	0.065553
85.937500	0.296057
93.750000	0.548616
101.562500	0.968393
109.375000	1.224683
117.187500	1.373992
125.000000	1.537573
132.812500	1.346534
140.625000	1.008187
148.437500	0.733494
156.250000	0.495823
164.062500	0.862938
171.875000	1.388684
179.687500	1.519310
187.500000	1.097844
195.312500	0.605354
203.125000	0.767527
210.937500	0.795670
218.750000	0.476647
226.562500	0.391266
234.375000	0.548372
242.187500	0.555325
250.000000	0.323700
257.812500	0.299794
265.625000	0.108195
273.437500	0.113717
281.250000	0.180165
289.062500	0.454385
296.875000	0.379928
304.687500	0.032863
312.500000	0.270283
320.312500	0.269031
328.125000	0.185090
335.937500	0.013462
343.750000	0.439706
351.562500	0.614954
359.375000	0.819651
367.187500	0.902857
375.000000	0.624487
382.812500	0.379032
390.625000	0.390680
398.437500	0.444690
406.250000	0.444391
414.062500	0.336271
421.875000	0.362540
429.687500	0.441454
437.500000	0.570452
445.312500	0.391168
453.125000	0.180982
460.937500	0.197881
468.750000	0.120291
476.562500	0.208685
484.375000	0.147780
492.187500	0.122748
500.000000	0.162570
507.812500	0.118338
515.625000	0.209239
523.437500	0.259007
531.250000	0.241720
539.062500	0.071436
546.875000	0.201836
554.687500	0.180711
562.500000	0.137317
570.312500	0.066134
578.125000	0.103872
585.937500	0.275139
593.750000	0.233509
601.562500	0.117301
609.375000	0.042788
617.187500	0.163166
625.000000	0.292379
632.812500	0.277703
640.625000	0.220794
648.437500	0.156888
656.250000	0.151123
664.062500	0.053844
671.875000	0.082293
679.687500	0.060563
687.500000	0.088250
695.312500	0.092853
703.125000	0.100137
710.937500	0.142928
718.750000	0.105184
726.562500	0.060313
734.375000	0.110619
742.187500	0.128576
750.000000	0.195244
757.812500	0.127500
765.625000	0.086353
773.437500	0.124136
781.250000	0.128130
789.062500	0.149329
796.875000	0.132967
804.687500	0.214958
812.500000	0.304398
820.312500	0.247334
828.125000	0.195637
835.937500	0.283964
843.750000	0.235088
851.562500	0.319486
859.375000	0.315700
867.187500	0.256569
875.000000	0.281480
882.812500	0.276576
890.625000	0.155107
898.437500	0.010843
906.250000	0.061893
914.062500	0.039989
921.875000	0.142108
929.687500	0.161276
937.500000	0.084269
945.312500	0.099459
953.125000	0.141924
960.937500	0.046275
968.750000	0.063657
976.562500	0.095089
984.375000	0.130760
992.187500	0.024365
1000.000000	0.018382
1007.812500	0.074730
1015.625000	0.075565
1023.437500	0.154809
1031.250000	0.083937
1039.062500	0.104073
1046.875000	0.042307
1054.687500	0.147596
1062.500000	0.161634
1070.312500	0.045662
1078.125000	0.095103
1085.937500	0.130235
1093.750000	0.115456
1101.562500	0.035570
1109.375000	0.099805
1117.187500	0.215572
1125.000000	0.149826
1132.812500	0.116156
1140.625000	0.163683
1148.437500	0.157474
1156.250000	0.162868
1164.062500	0.098985
1171.875000	0.152963
1179.687500	0.067705
1187.500000	0.248214
1195.312500	0.288237
1203.125000	0.121363
1210.937500	0.118220
1218.750000	0.228643
1226.562500	0.185776
1234.375000	0.061089
1242.187500	0.177055
1250.000000	0.225609
1257.812500	0.140955
1265.625000	0.030735
1273.437500	0.184445
1281.250000	0.170948
1289.062500	0.203340
1296.875000	0.177503
1304.687500	0.063687
1312.500000	0.044504
1320.312500	0.074272
1328.125000	0.076175
1335.937500	0.088975
1343.750000	0.010951
1351.562500	0.133267
1359.375000	0.151744
1367.187500	0.171216
1375.000000	0.261368
1382.812500	0.273673
1390.625000	0.091780
1398.437500	0.077456
1406.250000	0.134302
1414.062500	0.078916
1421.875000	0.078371
1429.687500	0.028480
1437.500000	0.058893
1445.312500	0.074324
1453.125000	0.013149
1460.937500	0.035895
1468.750000	0.060690
1476.562500	0.201253
1484.375000	0.257009
1492.187500	0.113575
1500.000000	0.114861
1507.812500	0.208358
1515.625000	0.098928
1523.437500	0.143734
1531.250000	0.129536
1539.062500	0.098777
1546.875000	0.053323
1554.687500	0.039388
1562.500000	0.018747
1570.312500	0.034013
1578.125000	0.086353
1585.937500	0.050671
1593.750000	0.083988
1601.562500	0.151277
1609.375000	0.047338
1617.187500	0.068156
1625.000000	0.048321
1632.812500	0.014511
1640.625000	0.080293
1648.437500	0.028176
1656.250000	0.047131
1664.062500	0.203064
1671.875000	0.172261
1679.687500	0.040878
1687.500000	0.025848
1695.312500	0.053513
1703.125000	0.053539
1710.937500	0.017490
1718.750000	0.019290
1726.562500	0.025337
1734.375000	0.104991
1742.187500	0.163630
1750.000000	0.197884
1757.812500	0.117813
1765.625000	0.214029
1773.437500	0.119946
1781.250000	0.081135
1789.062500	0.035923
1796.875000	0.078179
1804.687500	0.137194
1812.500000	0.147454
1820.312500	0.091760
1828.125000	0.091915
1835.937500	0.137923
1843.750000	0.124915
1851.562500	0.061613
1859.375000	0.219030
1867.187500	0.093023
1875.000000	0.128179
1882.812500	0.174793
1890.625000	0.095703
1898.437500	0.029823
1906.250000	0.138496
1914.062500	0.140456
1921.875000	0.081560
1929.687500	0.127087
1937.500000	0.153249
1945.312500	0.104372
1953.125000	0.086628
1960.937500	0.121588
1968.750000	0.027783
1976.562500	0.044134
1984.375000	0.058448
1992.187500	0.046725
ADC Channel:2
Event:1
0.000000	0.107774
7.812500	0.200935
15.625000	0.166370
23.437500	0.160734
31.250000	0.236426
39.062500	0.296296
46.875000	0.257508
54.687500	0.171911
62.500000	0.277078
70.312500	0.405455
78.125000	0.404538
85.937500	0.215238
93.750000	0.353490
101.562500	0.445420
109.375000	0.213742
117.187500	0.367583
125.000000	1.135531
132.812500	1.575804
140.625000	1.059632
148.437500	1.034627
156.250000	1.910108
164.062500	2.483936
171.875000	1.923971
179.687500	1.699682
187.500000	1.960933
195.312500	1.129713
203.125000	0.433349
210.937500	0.560438
218.750000	0.830635
226.562500	0.396669
234.375000	0.311056
242.187500	0.216977
250.000000	0.265685
257.812500	0.522459
265.625000	0.641590
273.437500	0.450443
281.250000	0.075183
289.062500	0.381860
296.875000	0.407598
304.687500	0.382902
312.500000	0.483282
320.312500	0.257622
328.125000	0.379215
335.937500	0.528854
343.750000	0.600464
351.562500	0.647472
359.375000	0.617986
367.187500	1.355808
375.000000	1.516114
382.812500	1.889598
390.625000	1.409889
398.437500	1.233607
406.250000	1.630812
414.062500	1.466539
421.875000	0.605993
429.687500	0.193260
437.500000	0.429366
445.312500	0.603324
453.125000	0.556476
460.937500	0.364894
468.750000	0.223503
476.562500	0.317201
484.375000	0.479261
492.187500	0.523788
500.000000	0.649139
507.812500	0.766608
515.625000	0.717863
523.437500	0.881454
531.250000	0.696624
539.062500	0.302543
546.875000	0.533589
554.687500	0.506037
562.500000	0.485829
570.312500	0.105342
578.125000	0.418086
585.937500	0.476557
593.750000	0.476798
601.562500	0.230981
609.375000	0.225438
617.187500	0.075559
625.000000	0.163392
632.812500	0.264859
640.625000	0.362076
648.437500	0.293787
656.250000	0.197096
664.062500	0.272090
671.875000	0.413102
679.687500	0.393055
687.500000	0.275537
695.312500	0.299148
703.125000	0.442191
710.937500	0.497924
718.750000	0.318307
726.562500	0.187175
734.375000	0.221252
742.187500	0.213459
750.000000	0.195389
757.812500	0.184279
765.625000	0.285705
773.437500	0.130699
781.250000	0.216816
789.062500	0.264334
796.875000	0.164511
804.687500	0.236228
812.500000	0.148820
820.312500	0.321061
828.125000	0.344895
835.937500	0.245545
843.750000	0.306590
851.562500	0.381296
859.375000	0.381107
867.187500	0.167061
875.000000	0.105990
882.812500	0.218542
890.625000	0.240202
898.437500	0.285935
906.250000	0.269154
914.062500	0.141840
921.875000	0.268793
929.687500	0.157285
937.500000	0.082411
945.312500	0.252142
953.125000	0.414996
960.937500	0.508630
968.750000	0.524717
976.562500	0.402209
984.375000	0.303671
992.187500	0.308890
1000.000000	0.352641
1007.812500	0.304983
1015.625000	0.271047
1023.437500	0.323819
1031.250000	0.301187
1039.062500	0.200838
1046.875000	0.076724
1054.687500	0.039876
1062.500000	0.075985
1070.312500	0.051734
1078.125000	0.066684
1085.937500	0.195222
1093.750000	0.129396
1101.562500	0.256393
1109.375000	0.368862
1117.187500	0.219799
1125.000000	0.070100
1132.812500	0.304036
1140.625000	0.327927
1148.437500	0.195823
1156.250000	0.162544
1164.062500	0.177304
1171.875000	0.078378
1179.687500	0.195158
1187.500000	0.408598
1195.312500	0.397861
1203.125000	0.244182
1210.937500	0.089755
1218.750000	0.133259
1226.562500	0.194074
1234.375000	0.200839
1242.187500	0.275324
1250.000000	0.239266
1257.812500	0.135887
1265.625000	0.099651
1273.437500	0.091529
1281.250000	0.028254
1289.062500	0.085780
1296.875000	0.176276
1304.687500	0.083874
1312.500000	0.213114
1320.312500	0.239969
1328.125000	0.159885
1335.937500	0.148643
1343.750000	0.130955
1351.562500	0.039041
1359.375000	0.179306
1367.187500	0.328450
1375.000000	0.355395
1382.812500	0.231655
1390.625000	0.082176
1398.437500	0.059603
1406.250000	0.100704
1414.062500	0.112476
1421.875000	0.078256
1429.687500	0.051301
1437.500000	0.111222
1445.312500	0.101959
1453.125000	0.054033
1460.937500	0.130341
1468.750000	0.234377
1476.562500	0.305675
1484.375000	0.307564
1492.187500	0.269317
1500.000000	0.205084
1507.812500	0.127776
1515.625000	0.087025
1523.437500	0.114454
1531.250000	0.122578
1539.062500	0.100425
1546.875000	0.117647
1554.687500	0.030770
1562.500000	0.107394
1570.312500	0.154765
1578.125000	0.161502
1585.937500	0.109077
1593.750000	0.164160
1601.562500	0.192214
1609.375000	0.106345
1617.187500	0.097436
1625.000000	0.196840
1632.812500	0.242071
1640.625000	0.238094
1648.437500	0.222034
1656.250000	0.136654
1664.062500	0.015270
1671.875000	0.064392
1679.687500	0.062568
1687.500000	0.072324
1695.312500	0.148951
1703.125000	0.186772
1710.937500	0.204575
1718.750000	0.216388
1726.562500	0.178495
1734.375000	0.142387
1742.187500	0.102970
1750.000000	0.043599
1757.812500	0.028676
1765.625000	0.063715
1773.437500	0.050950
1781.250000	0.006311
1789.062500	0.116894
1796.875000	0.205903
1804.687500	0.135845
1812.500000	0.044044
1820.312500	0.009397
1828.125000	0.051734
1835.937500	0.125311
1843.750000	0.153833
1851.562500	0.040743
1859.375000	0.080577
1867.187500	0.108631
1875.000000	0.143214
1882.812500	0.228449
1890.625000	0.207802
1898.437500	0.183890
1906.250000	0.206980
1914.062500	0.168591
1921.875000	0.256069
1929.687500	0.341994
1937.500000	0.325878
1945.312500	0.237985
1953.125000	0.171681
1960.937500	0.115888
1968.750000	0.085116
1976.562500	0.096540
1984.375000	0.049514
1992.187500	0.101332
ADC Channel:2
Event:2
0.000000	0.249320
7.812500	0.209679
15.625000	0.080830
23.437500	0.073597
31.250000	0.142305
39.062500	0.079184
46.875000	0.213210
54.687500	0.370486
62.500000	0.524502
70.312500	0.586820
78.125000	0.647234
85.937500	0.831895
93.750000	1.035829
101.562500	1.222038
109.375000	1.403303
117.187500	1.613927
125.000000	1.720134
132.812500	1.668872
140.625000	1.374749
148.437500	0.961755
156.250000	0.750176
164.062500	1.125857
171.875000	1.386095
179.687500	1.152080
187.500000	1.114861
195.312500	0.803249
203.125000	0.585346
210.937500	0.407689
218.750000	0.349568
226.562500	0.333308
234.375000	0.174762
242.187500	0.111533
250.000000	0.110765
257.812500	0.047994
265.625000	0.208990
273.437500	0.449097
281.250000	0.567887
289.062500	0.415132
296.875000	0.444652
304.687500	0.314827
312.500000	0.413498
320.312500	0.276729
328.125000	0.155802
335.937500	0.194368
343.750000	0.413621
351.562500	0.787436
359.375000	0.530596
367.187500	0.292870
375.000000	0.549343
382.812500	0.458015
390.625000	0.569327
398.437500	0.495153
406.250000	0.292681
414.062500	0.259018
421.875000	0.302195
429.687500	0.351364
437.500000	0.430110
445.312500	0.547634
453.125000	0.562565
460.937500	0.532804
468.750000	0.427317
476.562500	0.360990
484.375000	0.334007
492.187500	0.241891
500.000000	0.128588
507.812500	0.148933
515.625000	0.335809
523.437500	0.281890
531.250000	0.197441
539.062500	0.223866
546.875000	0.279271
554.687500	0.226067
562.500000	0.117777
570.312500	0.159119
578.125000	0.250504
585.937500	0.190432
593.750000	0.098061
601.562500	0.078809
609.375000	0.121306
617.187500	0.194663
625.000000	0.180695
632.812500	0.223559
640.625000	0.116730
648.437500	0.102906
656.250000	0.097208
664.062500	0.204054
671.875000	0.327360
679.687500	0.339606
687.500000	0.277454
695.312500	0.296666
703.125000	0.259504
710.937500	0.349919
718.750000	0.477896
726.562500	0.296577
734.375000	0.219979
742.187500	0.191436
750.000000	0.250554
757.812500	0.268878
765.625000	0.271442
773.437500	0.215434
781.250000	0.181051
789.062500	0.252666
796.875000	0.220882
804.687500	0.160447
812.500000	0.032981
820.312500	0.269554
828.125000	0.332158
835.937500	0.372963
843.750000	0.419696
851.562500	0.362186
859.375000	0.241811
867.187500	0.064117
875.000000	0.051147
882.812500	0.148625
890.625000	0.157645
898.437500	0.082619
906.250000	0.113398
914.062500	0.113364
921.875000	0.272794
929.687500	0.082394
937.500000	0.301092
945.312500	0.402649
953.125000	0.205052
960.937500	0.093695
968.750000	0.098580
976.562500	0.048445
984.375000	0.044026
992.187500	0.036521
1000.000000	0.042912
1007.812500	0.129172
1015.625000	0.137047
1023.437500	0.111044
1031.250000	0.076452
1039.062500	0.041834
1046.875000	0.078691
1054.687500	0.059712
1062.500000	0.052566
1070.312500	0.175204
1078.125000	0.159605
1085.937500	0.099010
1093.750000	0.187960
1101.562500	0.188789
1109.375000	0.179873
1117.187500	0.139829
1125.000000	0.130476
1132.812500	0.140422
1140.625000	0.177994
1148.437500	0.184236
1156.250000	0.277272
1164.062500	0.234513
1171.875000	0.079087
1179.687500	0.175036
1187.500000	0.148439
1195.312500	0.181664
1203.125000	0.087473
1210.937500	0.209226
1218.750000	0.195610
1226.562500	0.155967
1234.375000	0.093972
1242.187500	0.024190
1250.000000	0.032428
1257.812500	0.049564
1265.625000	0.075508
1273.437500	0.185618
1281.250000	0.208149
1289.062500	0.262540
1296.875000	0.170800
1304.687500	0.278273
1312.500000	0.166114
1320.312500	0.210035
1328.125000	0.115107
1335.937500	0.107343
1343.750000	0.018629
1351.562500	0.101610
1359.375000	0.120635
1367.187500	0.103935
1375.000000	0.129443
1382.812500	0.140398
1390.625000	0.200919
1398.437500	0.172204
1406.250000	0.072016
1414.062500	0.171051
1421.875000	0.053848
1429.687500	0.198796
1437.500000	0.145737
1445.312500	0.083936
1453.125000	0.199523
1460.937500	0.175170
1468.750000	0.181933
1476.562500	0.196109
1484.375000	0.253823
1492.187500	0.114406
1500.000000	0.091706
1507.812500	0.047602
1515.625000	0.091882
1523.437500	0.111752
1531.250000	0.161263
1539.062500	0.073925
1546.875000	0.151135
1554.687500	0.183072
1562.500000	0.151265
1570.312500	0.046820
1578.125000	0.070303
1585.937500	0.135940
1593.750000	0.145982
1601.562500	0.066549
1609.375000	0.199032
1617.187500	0.235411
1625.000000	0.192561
1632.812500	0.073232
1640.625000	0.210300
1648.437500	0.250802
1656.250000	0.034652
1664.062500	0.158340
1671.875000	0.059467
1679.687500	0.086163
1687.500000	0.101796
1695.312500	0.091998
1703.125000	0.121399
1710.937500	0.095182
1718.750000	0.032534
1726.562500	0.001472
1734.375000	0.022563
1742.187500	0.068973
1750.000000	0.083838
1757.812500	0.061416
1765.625000	0.099710
1773.437500	0.207110
1781.250000	0.212605
1789.062500	0.152343
1796.875000	0.032704
1804.687500	0.049079
1812.500000	0.138436
1820.312500	0.157215
1828.125000	0.037230
1835.937500	0.084177
1843.750000	0.081618
1851.562500	0.159741
1859.375000	0.092115
1867.187500	0.109029
1875.000000	0.055488
1882.812500	0.072512
1890.625000	0.025521
1898.437500	0.080410
1906.250000	0.095098
1914.062500	0.100044
1921.875000	0.039391
1929.687500	0.132751
1937.500000	0.121179
1945.312500	0.061931
1953.125000	0.085195
1960.937500	0.163815
1968.750000	0.122254
1976.562500	0.121546
1984.375000	0.128499
1992.187500	0.095492
ADC Channel:2
Event:3
0.000000	0.093568
7.812500	0.187731
15.625000	0.230747
23.437500	0.186992
31.250000	0.147936
39.062500	0.078508
46.875000	0.103158
54.687500	0.201250
62.500000	0.356785
70.312500	0.403278
78.125000	0.491518
85.937500	0.758587
93.750000	0.916510
101.562500	0.878375
109.375000	0.787280
117.187500	0.665968
125.000000	0.423388
132.812500	0.256861
140.625000	0.211251
148.437500	0.177716
156.250000	0.279344
164.062500	1.147021
171.875000	2.177674
179.687500	1.760662
187.500000	0.643860
195.312500	0.225065
203.125000	0.155339
210.937500	0.431951
218.750000	0.629345
226.562500	0.497624
234.375000	0.444508
242.187500	0.456016
250.000000	0.511290
257.812500	0.483184
265.625000	0.612767
273.437500	0.716137
281.250000	0.606346
289.062500	0.123045
296.875000	0.308393
304.687500	0.600548
312.500000	0.787325
320.312500	0.708173
328.125000	0.613420
335.937500	1.046366
343.750000	1.425071
351.562500	1.456776
359.375000	0.860403
367.187500	0.656220
375.000000	0.872765
382.812500	0.653000
390.625000	0.646499
398.437500	0.795399
406.250000	0.596932
414.062500	0.230965
421.875000	0.371711
429.687500	0.238907
437.500000	0.313559
445.312500	0.236316
453.125000	0.309067
460.937500	0.467912
468.750000	0.511539
476.562500	0.251077
484.375000	0.182616
492.187500	0.199614
500.000000	0.370594
507.812500	0.625990
515.625000	0.805153
523.437500	1.107907
531.250000	0.859428
539.062500	0.403984
546.875000	0.524356
554.687500	0.319838
562.500000	0.051041
570.312500	0.153130
578.125000	0.136177
585.937500	0.116119
593.750000	0.046814
601.562500	0.043409
609.375000	0.037416
617.187500	0.142607
625.000000	0.177345
632.812500	0.230047
640.625000	0.287897
648.437500	0.258546
656.250000	0.150551
664.062500	0.093088
671.875000	0.114599
679.687500	0.217445
687.500000	0.191888
695.312500	0.808871
703.125000	0.979424
710.937500	0.625513
718.750000	0.497170
726.562500	0.520045
734.375000	0.318356
742.187500	0.348657
750.000000	0.163776
757.812500	0.061827
765.625000	0.036756
773.437500	0.097409
781.250000	0.193545
789.062500	0.173728
796.875000	0.192725
804.687500	0.368977
812.500000	0.209608
820.312500	0.057629
828.125000	0.058173
835.937500	0.066709
843.750000	0.194471
851.562500	0.233961
859.375000	0.241659
867.187500	0.275935
875.000000	0.340430
882.812500	0.301562
890.625000	0.230304
898.437500	0.240113
906.250000	0.222647
914.062500	0.110525
921.875000	0.151575
929.687500	0.240493
937.500000	0.365084
945.312500	0.247955
953.125000	0.058864
960.937500	0.211569
968.750000	0.187741
976.562500	0.171953
984.375000	0.065380
992.187500	0.098873
1000.000000	0.134175
1007.812500	0.147926
1015.625000	0.100213
1023.437500	0.043351
1031.250000	0.166346
1039.062500	0.380703
1046.875000	0.379952
1054.687500	0.153164
1062.500000	0.176354
1070.312500	0.141418
1078.125000	0.327846
1085.937500	0.240273
1093.750000	0.146098
1101.562500	0.219843
1109.375000	0.126846
1117.187500	0.155935
1125.000000	0.313103
1132.812500	0.295231
1140.625000	0.216945
1148.437500	0.060109
1156.250000	0.102251
1164.062500	0.197718
1171.875000	0.145516
1179.687500	0.172796
1187.500000	0.152298
1195.312500	0.097959
1203.125000	0.058597
1210.937500	0.255217
1218.750000	0.412501
1226.562500	0.519254
1234.375000	0.395510
1242.187500	0.184961
1250.000000	0.193048
1257.812500	0.255653
1265.625000	0.207627
1273.437500	0.193266
1281.250000	0.119176
1289.062500	0.223640
1296.875000	0.237864
1304.687500	0.120111
1312.500000	0.033947
1320.312500	0.141244
1328.125000	0.185404
1335.937500	0.153263
1343.750000	0.110456
1351.562500	0.069091
1359.375000	0.079305
1367.187500	0.049606
1375.000000	0.080962
1382.812500	0.102292
1390.625000	0.170833
1398.437500	0.268273
1406.250000	0.176510
1414.062500	0.075401
1421.875000	0.035946
1429.687500	0.100733
1437.500000	0.071096
1445.312500	0.075734
1453.125000	0.107552
1460.937500	0.119355
1468.750000	0.179327
1476.562500	0.180079
1484.375000	0.168800
1492.187500	0.098903
1500.000000	0.131745
1507.812500	0.119900
1515.625000	0.101685
1523.437500	0.126570
1531.250000	0.095562
1539.062500	0.128735
1546.875000	0.059548
1554.687500	0.078384
1562.500000	0.071735
1570.312500	0.059699
1578.125000	0.074567
1585.937500	0.035028
1593.750000	0.063824
1601.562500	0.062556
1609.375000	0.061946
1617.187500	0.180266
1625.000000	0.159507
1632.812500	0.069018
1640.625000	0.048192
1648.437500	0.024274
1656.250000	0.180962
1664.062500	0.159129
1671.875000	0.131820
1679.687500	0.175917
1687.500000	0.197906
1695.312500	0.096841
1703.125000	0.118090
1710.937500	0.076202
1718.750000	0.123395
1726.562500	0.164759
1734.375000	0.088166
1742.187500	0.006704
1750.000000	0.027854
1757.812500	0.077430
1765.625000	0.028851
1773.437500	0.037870
1781.250000	0.068974
1789.062500	0.034874
1796.875000	0.089760
1804.687500	0.154519
1812.500000	0.163325
1820.312500	0.131995
1828.125000	0.233103
1835.937500	0.245962
1843.750000	0.215373
1851.562500	0.169879
1859.375000	0.143320
1867.187500	0.111398
1875.000000	0.090576
1882.812500	0.090524
1890.625000	0.128121
1898.437500	0.120400
1906.250000	0.069751
1914.062500	0.127017
1921.875000	0.198125
1929.687500	0.131352
1937.500000	0.123451
1945.312500	0.078542
1953.125000	0.081827
1960.937500	0.105936
1968.750000	0.128373
1976.562500	0.120147
1984.375000	0.156825
1992.187500	0.091315
ADC Channel:2
Event:4
0.000000	0.341875
7.812500	0.426412
15.625000	0.278797
23.437500	0.070802
31.250000	0.125440
39.062500	0.159189
46.875000	0.050502
54.687500	0.051943
62.500000	0.158274
70.312500	0.168203
78.125000	0.052737
85.937500	0.018165
93.750000	0.102823
101.562500	0.042187
109.375000	0.094280
117.187500	0.052978
125.000000	0.116756
132.812500	0.067567
140.625000	0.460687
148.437500	0.599973
156.250000	0.803695
164.062500	0.563263
171.875000	0.545162
179.687500	0.596671
187.500000	0.530631
195.312500	0.507817
203.125000	0.379609
210.937500	0.364349
218.750000	0.342434
226.562500	0.223940
234.375000	0.060075
242.187500	0.141568
250.000000	0.077179
257.812500	0.040847
265.625000	0.142095
273.437500	0.095587
281.250000	0.094460
289.062500	0.235692
296.875000	0.068151
304.687500	0.181105
312.500000	0.648467
320.312500	1.335460
328.125000	2.903538
335.937500	2.975593
343.750000	2.006326
351.562500	1.358067
359.375000	1.955033
367.187500	1.665197
375.000000	1.396562
382.812500	0.817740
390.625000	0.248759
398.437500	0.035080
406.250000	0.185782
414.062500	0.171812
421.875000	0.031423
429.687500	0.087243
437.500000	0.093636
445.312500	0.137455
453.125000	0.051048
460.937500	0.097464
468.750000	0.065336
476.562500	0.280762
484.375000	0.424456
492.187500	0.922756
500.000000	0.823711
507.812500	0.501745
515.625000	0.355359
523.437500	0.524446
531.250000	0.593702
539.062500	0.733694
546.875000	0.578823
554.687500	0.540277
562.500000	0.414436
570.312500	0.355728
578.125000	0.207964
585.937500	0.124216
593.750000	0.169490
601.562500	0.157235
609.375000	0.013374
617.187500	0.079244
625.000000	0.181300
632.812500	0.076179
640.625000	0.023055
648.437500	0.261326
656.250000	0.355409
664.062500	0.735216
671.875000	0.687393
679.687500	0.538331
687.500000	0.646110
695.312500	0.479699
703.125000	0.381767
710.937500	0.353927
718.750000	0.290256
726.562500	0.220178
734.375000	0.113641
742.187500	0.041992
750.000000	0.091657
757.812500	0.126865
765.625000	0.188646
773.437500	0.051864
781.250000	0.051789
789.062500	0.044785
796.875000	0.076723
804.687500	0.054218
812.500000	0.097839
820.312500	0.024250
828.125000	0.113973
835.937500	0.084842
843.750000	0.044810
851.562500	0.092114
859.375000	0.074450
867.187500	0.084856
875.000000	0.062054
882.812500	0.166028
890.625000	0.271071
898.437500	0.330404
906.250000	0.332162
914.062500	0.294981
921.875000	0.163750
929.687500	0.178232
937.500000	0.208526
945.312500	0.172734
953.125000	0.127937
960.937500	0.082007
968.750000	0.028213
976.562500	0.117343
984.375000	0.018856
992.187500	0.205522
1000.000000	0.119539
1007.812500	0.125559
1015.625000	0.189363
1023.437500	0.149161
1031.250000	0.081343
1039.062500	0.178231
1046.875000	0.123234
1054.687500	0.164483
1062.500000	0.152359
1070.312500	0.177938
1078.125000	0.193180
1085.937500	0.112807
1093.750000	0.032329
1101.562500	0.130145
1109.375000	0.052469
1117.187500	0.071963
1125.000000	0.134581
1132.812500	0.142421
1140.625000	0.071993
1148.437500	0.198104
1156.250000	0.184774
1164.062500	0.104468
1171.875000	0.118141
1179.687500	0.037066
1187.500000	0.131443
1195.312500	0.109039
1203.125000	0.162189
1210.937500	0.107179
1218.750000	0.089584
1226.562500	0.060713
1234.375000	0.059161
1242.187500	0.046706
1250.000000	0.073406
1257.812500	0.015613
1265.625000	0.043745
1273.437500	0.113320
1281.250000	0.122383
1289.062500	0.248244
1296.875000	0.106781
1304.687500	0.069066
1312.500000	0.264400
1320.312500	0.235006
1328.125000	0.369435
1335.937500	0.288089
1343.750000	0.120468
1351.562500	0.187378
1359.375000	0.223126
1367.187500	0.090357
1375.000000	0.092546
1382.812500	0.152326
1390.625000	0.142011
1398.437500	0.152072
1406.250000	0.046592
1414.062500	0.072358
1421.875000	0.038016
1429.687500	0.108445
1437.500000	0.134821
1445.312500	0.169095
1453.125000	0.173835
1460.937500	0.103735
1468.750000	0.154617
1476.562500	0.093040
1484.375000	0.100531
1492.187500	0.185326
1500.000000	0.141287
1507.812500	0.049170
1515.625000	0.076636
1523.437500	0.200485
1531.250000	0.076763
1539.062500	0.061746
1546.875000	0.084520
1554.687500	0.014850
1562.500000	0.079898
1570.312500	0.066315
1578.125000	0.129716
1585.937500	0.124987
1593.750000	0.054297
1601.562500	0.063844
1609.375000	0.052599
1617.187500	0.115994
1625.000000	0.109635
1632.812500	0.103494
1640.625000	0.128157
1648.437500	0.063947
1656.250000	0.135069
1664.062500	0.148761
1671.875000	0.059592
1679.687500	0.046698
1687.500000	0.168398
1695.312500	0.191114
1703.125000	0.102229
1710.937500	0.064378
1718.750000	0.088583
1726.562500	0.109056
1734.375000	0.040592
1742.187500	0.020576
1750.000000	0.044499
1757.812500	0.104986
1765.625000	0.080588
1773.437500	0.019179
1781.250000	0.043615
1789.062500	0.016875
1796.875000	0.050985
1804.687500	0.053229
1812.500000	0.170677
1820.312500	0.144836
1828.125000	0.164860
1835.937500	0.156319
1843.750000	0.178078
1851.562500	0.026432
1859.375000	0.103603
1867.187500	0.093658
1875.000000	0.090745
1882.812500	0.024824
1890.625000	0.013264
1898.437500	0.009216
1906.250000	0.071763
1914.062500	0.087540
1921.875000	0.100076
1929.687500	0.123890
1937.500000	0.030147
1945.312500	0.122296
1953.125000	0.139544
1960.937500	0.028642
1968.750000	0.027511
1976.562500	0.132152
1984.375000	0.123507
1992.187500	0.040661
ADC Channel:2
Event:5
0.000000	0.151495
7.812500	0.261560
15.625000	0.124549
23.437500	0.018993
31.250000	0.151933
39.062500	0.251296
46.875000	0.196577
54.687500	0.220783
62.500000	0.377813
70.312500	0.527349
78.125000	0.533766
85.937500	0.381926
93.750000	0.505709
101.562500	0.598663
109.375000	0.401561
117.187500	0.221485
125.000000	0.200572
132.812500	0.357573
140.625000	0.420856
148.437500	0.483980
156.250000	1.116716
164.062500	1.122937
171.875000	0.859421
179.687500	1.703402
187.500000	3.076277
195.312500	2.462133
203.125000	1.748657
210.937500	1.174679
218.750000	1.127722
226.562500	0.517553
234.375000	0.370353
242.187500	0.951607
250.000000	0.981978
257.812500	0.649054
265.625000	0.623317
273.437500	0.807344
281.250000	0.193805
289.062500	0.595852
296.875000	0.480055
304.687500	0.340714
312.500000	0.492943
320.312500	0.215041
328.125000	0.553125
335.937500	0.896837
343.750000	0.815041
351.562500	0.764834
359.375000	0.811349
367.187500	0.952318
375.000000	2.435602
382.812500	1.629426
390.625000	0.326978
398.437500	0.369124
406.250000	0.133004
414.062500	0.305097
421.875000	0.300554
429.687500	0.201220
437.500000	0.253602
445.312500	0.414915
453.125000	0.479485
460.937500	0.386073
468.750000	0.270620
476.562500	0.460784
484.375000	0.445702
492.187500	0.264793
500.000000	0.223376
507.812500	0.554336
515.625000	0.443350
523.437500	0.481807
531.250000	1.063379
539.062500	1.227232
546.875000	0.702834
554.687500	0.253661
562.500000	0.428853
570.312500	0.575936
578.125000	0.464422
585.937500	0.557081
593.750000	0.486456
601.562500	0.316875
609.375000	0.347487
617.187500	0.253720
625.000000	0.153872
632.812500	0.128166
640.625000	0.049956
648.437500	0.034105
656.250000	0.073942
664.062500	0.061312
671.875000	0.146407
679.687500	0.266687
687.500000	0.213778
695.312500	0.256134
703.125000	0.400853
710.937500	0.427954
718.750000	0.484014
726.562500	0.454681
734.375000	0.230673
742.187500	0.212894
750.000000	0.215397
757.812500	0.413836
765.625000	0.416977
773.437500	0.396960
781.250000	0.488099
789.062500	0.436581
796.875000	0.273393
804.687500	0.260364
812.500000	0.410801
820.312500	0.406029
828.125000	0.298681
835.937500	0.151824
843.750000	0.200013
851.562500	0.285386
859.375000	0.264004
867.187500	0.310303
875.000000	0.275692
882.812500	0.135522
890.625000	0.337398
898.437500	0.306330
906.250000	0.294902
914.062500	0.260434
921.875000	0.127908
929.687500	0.123263
937.500000	0.438373
945.312500	0.462636
953.125000	0.387422
960.937500	0.121725
968.750000	0.079910
976.562500	0.080784
984.375000	0.186961
992.187500	0.156276
1000.000000	0.285041
1007.812500	0.502763
1015.625000	0.394731
1023.437500	0.184556
1031.250000	0.189277
1039.062500	0.165775
1046.875000	0.113334
1054.687500	0.119334
1062.500000	0.103874
1070.312500	0.178103
1078.125000	0.213421
1085.937500	0.122164
1093.750000	0.036063
1101.562500	0.066071
1109.375000	0.250510
1117.187500	0.196843
1125.000000	0.406751
1132.812500	0.337618
1140.625000	0.239468
1148.437500	0.307868
1156.250000	0.323850
1164.062500	0.274823
1171.875000	0.372132
1179.687500	0.402700
1187.500000	0.051420
1195.312500	0.209529
1203.125000	0.211739
1210.937500	0.038629
1218.750000	0.139401
1226.562500	0.126261
1234.375000	0.101576
1242.187500	0.199505
1250.000000	0.258520
1257.812500	0.177418
1265.625000	0.144921
1273.437500	0.166049
1281.250000	0.164838
1289.062500	0.124881
1296.875000	0.124684
1304.687500	0.303694
1312.500000	0.250298
1320.312500	0.114573
1328.125000	0.102645
1335.937500	0.270080
1343.750000	0.326718
1351.562500	0.149853
1359.375000	0.102095
1367.187500	0.140433
1375.000000	0.159390
1382.812500	0.164441
1390.625000	0.160917
1398.437500	0.181496
1406.250000	0.217111
1414.062500	0.130530
1421.875000	0.011747
1429.687500	0.044716
1437.500000	0.025302
1445.312500	0.042321
1453.125000	0.107567
1460.937500	0.144413
1468.750000	0.166792
1476.562500	0.009993
1484.375000	0.081830
1492.187500	0.066965
1500.000000	0.148110
1507.812500	0.206125
1515.625000	0.128088
1523.437500	0.157147
1531.250000	0.208243
1539.062500	0.112249
1546.875000	0.211772
1554.687500	0.328259
1562.500000	0.300277
1570.312500	0.243731
1578.125000	0.162649
1585.937500	0.057620
1593.750000	0.121543
1601.562500	0.152180
1609.375000	0.156558
1617.187500	0.080269
1625.000000	0.192211
1632.812500	0.163956
1640.625000	0.052718
1648.437500	0.141144
1656.250000	0.100772
1664.062500	0.104207
1671.875000	0.216290
1679.687500	0.264679
1687.500000	0.196456
1695.312500	0.165868
1703.125000	0.064696
1710.937500	0.254980
1718.750000	0.207253
1726.562500	0.074898
1734.375000	0.047098
1742.187500	0.174019
1750.000000	0.214851
1757.812500	0.165372
1765.625000	0.100025
1773.437500	0.009553
1781.250000	0.023381
1789.062500	0.051677
1796.875000	0.090111
1804.687500	0.154884
1812.500000	0.116905
1820.312500	0.009903
1828.125000	0.022094
1835.937500	0.142618
1843.750000	0.131481
1851.562500	0.094104
1859.375000	0.115009
1867.187500	0.328433
1875.000000	0.298947
1882.812500	0.132090
1890.625000	0.109028
1898.437500	0.081440
1906.250000	0.035340
1914.062500	0.070687
1921.875000	0.086827
1929.687500	0.103219
1937.500000	0.192681
1945.312500	0.183510
1953.125000	0.092993
1960.937500	0.005930
1968.750000	0.062257
1976.562500	0.111012
1984.375000	0.061110
1992.187500	0.144749
ADC Channel:2
Event:6
0.000000	0.280022
7.812500	0.383208
15.625000	0.054027
23.437500	0.054770
31.250000	0.124959
39.062500	0.114987
46.875000	0.065748
54.687500	0.052087
62.500000	0.079003
70.312500	0.080317
78.125000	0.091212
85.937500	0.102892
93.750000	0.289787
101.562500	0.367363
109.375000	0.187249
117.187500	0.217155
125.000000	0.340292
132.812500	0.112606
140.625000	0.475185
148.437500	0.163185
156.250000	0.614662
164.062500	1.670821
171.875000	3.826307
179.687500	2.494622
187.500000	0.751563
195.312500	0.217896
203.125000	0.160824
210.937500	0.120826
218.750000	0.231358
226.562500	0.053346
234.375000	0.193101
242.187500	0.141734
250.000000	0.323037
257.812500	0.429493
265.625000	0.206218
273.437500	0.254061
281.250000	0.676266
289.062500	0.707632
296.875000	0.385075
304.687500	0.213215
312.500000	0.205409
320.312500	0.346244
328.125000	0.589476
335.937500	1.272758
343.750000	1.430215
351.562500	0.569749
359.375000	1.108824
367.187500	0.635609
375.000000	0.305387
382.812500	0.101972
390.625000	0.192005
398.437500	0.111713
406.250000	0.101354
414.062500	0.148003
421.875000	0.103932
429.687500	0.248602
437.500000	0.266274
445.312500	0.037473
453.125000	0.071105
460.937500	0.159916
468.750000	0.147286
476.562500	0.096992
484.375000	0.169862
492.187500	0.171233
500.000000	0.193643
507.812500	0.297734
515.625000	0.626543
523.437500	0.767459
531.250000	0.504671
539.062500	0.128422
546.875000	0.178647
554.687500	0.294526
562.500000	0.403476
570.312500	0.488168
578.125000	0.304455
585.937500	0.125563
593.750000	0.118035
601.562500	0.138077
609.375000	0.137783
617.187500	0.176551
625.000000	0.202734
632.812500	0.180002
640.625000	0.197630
648.437500	0.150918
656.250000	0.192697
664.062500	0.328372
671.875000	0.264054
679.687500	0.156107
687.500000	0.057348
695.312500	0.377141
703.125000	0.339188
710.937500	0.212014
718.750000	0.077876
726.562500	0.254142
734.375000	0.240383
742.187500	0.215384
750.000000	0.221814
757.812500	0.220161
765.625000	0.149068
773.437500	0.099836
781.250000	0.219617
789.062500	0.280271
796.875000	0.160311
804.687500	0.076755
812.500000	0.135959
820.312500	0.035055
828.125000	0.096466
835.937500	0.132128
843.750000	0.116985
851.562500	0.169170
859.375000	0.396025
867.187500	0.297351
875.000000	0.323064
882.812500	0.384134
890.625000	0.315744
898.437500	0.223275
906.250000	0.076511
914.062500	0.052877
921.875000	0.012864
929.687500	0.099907
937.500000	0.141809
945.312500	0.122441
953.125000	0.169220
960.937500	0.156446
968.750000	0.090130
976.562500	0.080278
984.375000	0.050698
992.187500	0.074434
1000.000000	0.110988
1007.812500	0.178935
1015.625000	0.298876
1023.437500	0.251840
1031.250000	0.184512
1039.062500	0.182722
1046.875000	0.049225
1054.687500	0.072651
1062.500000	0.078707
1070.312500	0.133908
1078.125000	0.114697
1085.937500	0.058138
1093.750000	0.036941
1101.562500	0.053464
1109.375000	0.187164
1117.187500	0.246495
1125.000000	0.165113
1132.812500	0.051041
1140.625000	0.222174
1148.437500	0.166487
1156.250000	0.025548
1164.062500	0.050775
1171.875000	0.061272
1179.687500	0.166067
1187.500000	0.165935
1195.312500	0.120266
1203.125000	0.100682
1210.937500	0.026659
1218.750000	0.090684
1226.562500	0.147723
1234.375000	0.067809
1242.187500	0.268471
1250.000000	0.161734
1257.812500	0.032563
1265.625000	0.063197
1273.437500	0.085322
1281.250000	0.087277
1289.062500	0.111012
1296.875000	0.143674
1304.687500	0.254200
1312.500000	0.149878
1320.312500	0.214797
1328.125000	0.159740
1335.937500	0.034536
1343.750000	0.113436
1351.562500	0.160184
1359.375000	0.074983
1367.187500	0.046323
1375.000000	0.105347
1382.812500	0.234030
1390.625000	0.266746
1398.437500	0.185419
1406.250000	0.179799
1414.062500	0.159109
1421.875000	0.106463
1429.687500	0.183669
1437.500000	0.162812
1445.312500	0.110942
1453.125000	0.093493
1460.937500	0.136496
1468.750000	0.167458
1476.562500	0.242875
1484.375000	0.205118
1492.187500	0.067951
1500.000000	0.060675
1507.812500	0.038210
1515.625000	0.074543
1523.437500	0.107321
1531.250000	0.048652
1539.062500	0.058316
1546.875000	0.102239
1554.687500	0.131212
1562.500000	0.069473
1570.312500	0.100491
1578.125000	0.131210
1585.937500	0.052922
1593.750000	0.243464
1601.562500	0.358504
1609.375000	0.224843
1617.187500	0.133363
1625.000000	0.082812
1632.812500	0.080373
1640.625000	0.146109
1648.437500	0.044791
1656.250000	0.148359
1664.062500	0.225383
1671.875000	0.218804
1679.687500	0.233149
1687.500000	0.226150
1695.312500	0.229042
1703.125000	0.172441
1710.937500	0.429038
1718.750000	0.445600
1726.562500	0.234143
1734.375000	0.188444
1742.187500	0.248824
1750.000000	0.226210
1757.812500	0.131152
1765.625000	0.086535
1773.437500	0.177213
1781.250000	0.079638
1789.062500	0.051192
1796.875000	0.031385
1804.687500	0.070077
1812.500000	0.083985
1820.312500	0.090530
1828.125000	0.174724
1835.937500	0.055544
1843.750000	0.214438
1851.562500	0.242704
1859.375000	0.092484
1867.187500	0.064601
1875.000000	0.050875
1882.812500	0.108573
1890.625000	0.022980
1898.437500	0.174808
1906.250000	0.167889
1914.062500	0.139252
1921.875000	0.278492
1929.687500	0.366455
1937.500000	0.283484
1945.312500	0.141958
1953.125000	0.065242
1960.937500	0.052518
1968.750000	0.070019
1976.562500	0.083852
1984.375000	0.145521
1992.187500	0.035419
ADC Channel:2
Event:7
0.000000	0.053425
7.812500	0.135819
15.625000	0.106650
23.437500	0.119124
31.250000	0.036097
39.062500	0.092994
46.875000	0.097377
54.687500	0.192091
62.500000	0.168394
70.312500	0.093451
78.125000	0.056564
85.937500	0.070196
93.750000	0.194198
101.562500	0.294272
109.375000	0.148664
117.187500	0.346143
125.000000	0.063920
132.812500	0.408419
140.625000	0.525823
148.437500	0.379372
156.250000	0.348940
164.062500	2.208346
171.875000	2.517956
179.687500	0.609293
187.500000	0.071567
195.312500	0.026869
203.125000	0.208088
210.937500	0.092628
218.750000	0.259409
226.562500	0.236178
234.375000	0.395279
242.187500	0.293555
250.000000	0.058764
257.812500	0.232283
265.625000	0.409696
273.437500	0.047530
281.250000	0.888694
289.062500	0.831567
296.875000	0.223031
304.687500	0.078011
312.500000	0.266657
320.312500	0.562968
328.125000	0.513532
335.937500	1.905589
343.750000	1.562494
351.562500	0.416204
359.375000	0.411834
367.187500	0.469204
375.000000	0.090298
382.812500	0.317009
390.625000	0.339777
398.437500	0.133397
406.250000	0.083951
414.062500	0.123710
421.875000	0.197375
429.687500	0.158992
437.500000	0.066386
445.312500	0.196334
453.125000	0.310841
460.937500	0.298670
468.750000	0.267360
476.562500	0.080963
484.375000	0.102681
492.187500	0.417810
500.000000	0.481536
507.812500	0.229243
515.625000	0.044371
523.437500	0.102417
531.250000	0.220211
539.062500	0.164748
546.875000	0.083588
554.687500	0.163905
562.500000	0.149577
570.312500	0.200005
578.125000	0.233679
585.937500	0.135770
593.750000	0.067214
601.562500	0.179838
609.375000	0.126448
617.187500	0.068114
625.000000	0.110154
632.812500	0.160388
640.625000	0.242485
648.437500	0.250607
656.250000	0.167481
664.062500	0.307600
671.875000	0.191982
679.687500	0.587465
687.500000	0.361536
695.312500	0.033269
703.125000	0.114350
710.937500	0.094195
718.750000	0.093099
726.562500	0.164526
734.375000	0.119137
742.187500	0.150794
750.000000	0.304296
757.812500	0.169570
765.625000	0.308097
773.437500	0.240376
781.250000	0.083051
789.062500	0.290056
796.875000	0.194131
804.687500	0.012633
812.500000	0.103436
820.312500	0.079055
828.125000	0.025228
835.937500	0.088042
843.750000	0.295991
851.562500	0.529304
859.375000	0.612839
867.187500	0.402237
875.000000	0.144086
882.812500	0.097164
890.625000	0.056875
898.437500	0.086612
906.250000	0.007440
914.062500	0.182512
921.875000	0.171394
929.687500	0.100339
937.500000	0.129571
945.312500	0.196913
953.125000	0.105447
960.937500	0.124600
968.750000	0.174137
976.562500	0.085014
984.375000	0.125485
992.187500	0.240623
1000.000000	0.274747
1007.812500	0.295405
1015.625000	0.213478
1023.437500	0.090820
1031.250000	0.218043
1039.062500	0.296685
1046.875000	0.232559
1054.687500	0.183164
1062.500000	0.069329
1070.312500	0.140883
1078.125000	0.117540
1085.937500	0.223506
1093.750000	0.282876
1101.562500	0.100151
1109.375000	0.062094
1117.187500	0.101289
1125.000000	0.147964
1132.812500	0.240187
1140.625000	0.539059
1148.437500	0.444319
1156.250000	0.245723
1164.062500	0.041691
1171.875000	0.032371
1179.687500	0.086133
1187.500000	0.105832
1195.312500	0.078995
1203.125000	0.333263
1210.937500	0.311714
1218.750000	0.211805
1226.562500	0.200475
1234.375000	0.116197
1242.187500	0.160672
1250.000000	0.131041
1257.812500	0.073013
1265.625000	0.102985
1273.437500	0.086992
1281.250000	0.061096
1289.062500	0.078298
1296.875000	0.137338
1304.687500	0.179147
1312.500000	0.221187
1320.312500	0.189612
1328.125000	0.037473
1335.937500	0.134479
1343.750000	0.144061
1351.562500	0.019830
1359.375000	0.137366
1367.187500	0.128317
1375.000000	0.064667
1382.812500	0.059145
1390.625000	0.208873
1398.437500	0.097564
1406.250000	0.031140
1414.062500	0.034147
1421.875000	0.069884
1429.687500	0.254388
1437.500000	0.166940
1445.312500	0.104717
1453.125000	0.193607
1460.937500	0.160945
1468.750000	0.109057
1476.562500	0.041063
1484.375000	0.140132
1492.187500	0.107814
1500.000000	0.131948
1507.812500	0.103012
[truncated: 59,920 more rows]
