# Supplementary material for: Insect Biometrics: Optoacoustic Signal Processing and Its Applications to Remote Monitoring of McPhail Type Traps
Source: PLoS One. 2015 Nov 6;10(11):e0140474. doi: 10.1371/journal.pone.0140474 (PMC4636391; doi:10.1371/journal.pone.0140474)
Supplement: S2 Multimedia — (ZIP) [file pone.0140474.s037.zip › A_Lonchaea_pack3.txt]

0.000000	0.071423
7.812500	0.163667
15.625000	0.226369
23.437500	0.224212
31.250000	0.233136
39.062500	0.097622
46.875000	0.160371
54.687500	0.213657
62.500000	0.140775
70.312500	0.167306
78.125000	0.334772
85.937500	0.213317
93.750000	0.283794
101.562500	0.354585
109.375000	0.476859
117.187500	0.541242
125.000000	0.788504
132.812500	0.653180
140.625000	0.099467
148.437500	0.105143
156.250000	0.533071
164.062500	0.975637
171.875000	3.162541
179.687500	3.229221
187.500000	1.646082
195.312500	0.739555
203.125000	0.255273
210.937500	0.597765
218.750000	0.648061
226.562500	0.983507
234.375000	0.844187
242.187500	0.685117
250.000000	0.405854
257.812500	0.301910
265.625000	0.052650
273.437500	0.101213
281.250000	0.341865
289.062500	0.468140
296.875000	0.397972
304.687500	0.483988
312.500000	0.297238
320.312500	0.236085
328.125000	0.231543
335.937500	0.779755
343.750000	1.015968
351.562500	1.428245
359.375000	1.654034
367.187500	0.902828
375.000000	0.175375
382.812500	0.202942
390.625000	0.187561
398.437500	0.511618
406.250000	0.497960
414.062500	0.306277
421.875000	0.156855
429.687500	0.144925
437.500000	0.212167
445.312500	0.145270
453.125000	0.197024
460.937500	0.200654
468.750000	0.261252
476.562500	0.158150
484.375000	0.300825
492.187500	0.313744
500.000000	0.383724
507.812500	0.368969
515.625000	0.455239
523.437500	0.532836
531.250000	0.595831
539.062500	0.308887
546.875000	0.187397
554.687500	0.193093
562.500000	0.373036
570.312500	0.428391
578.125000	0.318762
585.937500	0.191444
593.750000	0.135925
601.562500	0.073275
609.375000	0.075386
617.187500	0.195198
625.000000	0.204909
632.812500	0.065927
640.625000	0.034542
648.437500	0.041535
656.250000	0.143010
664.062500	0.102064
671.875000	0.145552
679.687500	0.090329
687.500000	0.270874
695.312500	0.295529
703.125000	0.074042
710.937500	0.178964
718.750000	0.223291
726.562500	0.246410
734.375000	0.219237
742.187500	0.238600
750.000000	0.206392
757.812500	0.124769
765.625000	0.265152
773.437500	0.345336
781.250000	0.178870
789.062500	0.247127
796.875000	0.109598
804.687500	0.187546
812.500000	0.098332
820.312500	0.110611
828.125000	0.128474
835.937500	0.079007
843.750000	0.029723
851.562500	0.022420
859.375000	0.082340
867.187500	0.227686
875.000000	0.449779
882.812500	0.524897
890.625000	0.506662
898.437500	0.365680
906.250000	0.171463
914.062500	0.112791
921.875000	0.052163
929.687500	0.110547
937.500000	0.124317
945.312500	0.066690
953.125000	0.085019
960.937500	0.079920
968.750000	0.109532
976.562500	0.063457
984.375000	0.032145
992.187500	0.135967
1000.000000	0.105274
1007.812500	0.152662
1015.625000	0.120606
1023.437500	0.059597
1031.250000	0.029642
1039.062500	0.063075
1046.875000	0.106358
1054.687500	0.023566
1062.500000	0.225767
1070.312500	0.276161
1078.125000	0.157360
1085.937500	0.050938
1093.750000	0.051218
1101.562500	0.099714
1109.375000	0.097760
1117.187500	0.088790
1125.000000	0.039784
1132.812500	0.145147
1140.625000	0.062663
1148.437500	0.100953
1156.250000	0.022258
1164.062500	0.053777
1171.875000	0.164713
1179.687500	0.232990
1187.500000	0.117466
1195.312500	0.119643
1203.125000	0.127935
1210.937500	0.074098
1218.750000	0.113251
1226.562500	0.232860
1234.375000	0.211023
1242.187500	0.076190
1250.000000	0.053391
1257.812500	0.126793
1265.625000	0.118111
1273.437500	0.071779
1281.250000	0.066557
1289.062500	0.022537
1296.875000	0.026970
1304.687500	0.098861
1312.500000	0.158693
1320.312500	0.138015
1328.125000	0.060505
1335.937500	0.070301
1343.750000	0.020271
1351.562500	0.107238
1359.375000	0.143335
1367.187500	0.107872
1375.000000	0.114249
1382.812500	0.033495
1390.625000	0.036160
1398.437500	0.099960
1406.250000	0.054405
1414.062500	0.063181
1421.875000	0.082297
1429.687500	0.067186
1437.500000	0.088822
1445.312500	0.019090
1453.125000	0.076744
1460.937500	0.124433
1468.750000	0.105736
1476.562500	0.189465
1484.375000	0.112658
1492.187500	0.023804
1500.000000	0.046713
1507.812500	0.052373
1515.625000	0.087238
1523.437500	0.081669
1531.250000	0.090867
1539.062500	0.125051
1546.875000	0.076119
1554.687500	0.061460
1562.500000	0.048962
1570.312500	0.041166
1578.125000	0.086538
1585.937500	0.121791
1593.750000	0.145072
1601.562500	0.115171
1609.375000	0.073061
1617.187500	0.096695
1625.000000	0.146276
1632.812500	0.025953
1640.625000	0.067603
1648.437500	0.045039
1656.250000	0.078809
1664.062500	0.050808
1671.875000	0.067102
1679.687500	0.080819
1687.500000	0.125484
1695.312500	0.131767
1703.125000	0.060937
1710.937500	0.044854
1718.750000	0.044831
1726.562500	0.039970
1734.375000	0.015616
1742.187500	0.083280
1750.000000	0.086517
1757.812500	0.054989
1765.625000	0.134736
1773.437500	0.064323
1781.250000	0.065203
1789.062500	0.064710
1796.875000	0.034374
1804.687500	0.067161
1812.500000	0.063062
1820.312500	0.082931
1828.125000	0.065020
1835.937500	0.056902
1843.750000	0.089483
1851.562500	0.096993
1859.375000	0.083087
1867.187500	0.077222
1875.000000	0.087164
1882.812500	0.084686
1890.625000	0.072845
1898.437500	0.014532
1906.250000	0.026051
1914.062500	0.114691
1921.875000	0.158433
1929.687500	0.063380
1937.500000	0.009804
1945.312500	0.027595
1953.125000	0.051116
1960.937500	0.093475
1968.750000	0.135612
1976.562500	0.106260
1984.375000	0.116255
1992.187500	0.097871
ADC Channel:2
Event:1
0.000000	0.445590
7.812500	0.413343
15.625000	0.154716
23.437500	0.185700
31.250000	0.279816
39.062500	0.248734
46.875000	0.315334
54.687500	0.365467
62.500000	0.322446
70.312500	0.311574
78.125000	0.435745
85.937500	0.594364
93.750000	0.672022
101.562500	0.603434
109.375000	0.471785
117.187500	0.545478
125.000000	0.862041
132.812500	1.055449
140.625000	1.182485
148.437500	1.436086
156.250000	1.549469
164.062500	0.978488
171.875000	0.201109
179.687500	1.365391
187.500000	1.557693
195.312500	0.516884
203.125000	0.648547
210.937500	0.602470
218.750000	0.954181
226.562500	0.982318
234.375000	1.004291
242.187500	0.905305
250.000000	0.568440
257.812500	0.418447
265.625000	0.440882
273.437500	0.259023
281.250000	0.059946
289.062500	0.209639
296.875000	0.496354
304.687500	0.630306
312.500000	0.604551
320.312500	0.573688
328.125000	0.509372
335.937500	0.460166
343.750000	0.845283
351.562500	1.203820
359.375000	0.178612
367.187500	1.790923
375.000000	1.364406
382.812500	1.439319
390.625000	1.996694
398.437500	1.002175
406.250000	1.090453
414.062500	1.466207
421.875000	1.547391
429.687500	1.234602
437.500000	0.667919
445.312500	0.245353
453.125000	0.731604
460.937500	0.916437
468.750000	0.756955
476.562500	0.475077
484.375000	0.254364
492.187500	0.068839
500.000000	0.212677
507.812500	0.448626
515.625000	0.460241
523.437500	0.314975
531.250000	0.398923
539.062500	0.793641
546.875000	0.940509
554.687500	1.196420
562.500000	0.291144
570.312500	0.916242
578.125000	0.853828
585.937500	0.239129
593.750000	0.210733
601.562500	0.318840
609.375000	0.336105
617.187500	0.398646
625.000000	0.350433
632.812500	0.361237
640.625000	0.377215
648.437500	0.401252
656.250000	0.326789
664.062500	0.169357
671.875000	0.271432
679.687500	0.319785
687.500000	0.336830
695.312500	0.358515
703.125000	0.359057
710.937500	0.332737
718.750000	0.120490
726.562500	0.369154
734.375000	0.183077
742.187500	0.582754
750.000000	0.764600
757.812500	0.742726
765.625000	0.132436
773.437500	0.112019
781.250000	0.279299
789.062500	0.343395
796.875000	0.338954
804.687500	0.357831
812.500000	0.379242
820.312500	0.294037
828.125000	0.288842
835.937500	0.488774
843.750000	0.569254
851.562500	0.531083
859.375000	0.504654
867.187500	0.400588
875.000000	0.261789
882.812500	0.318416
890.625000	0.402853
898.437500	0.473450
906.250000	0.288635
914.062500	0.342932
921.875000	0.631531
929.687500	0.387747
937.500000	0.075004
945.312500	0.250317
953.125000	0.180549
960.937500	0.147498
968.750000	0.148374
976.562500	0.232813
984.375000	0.343633
992.187500	0.277162
1000.000000	0.160532
1007.812500	0.137730
1015.625000	0.115795
1023.437500	0.061017
1031.250000	0.088067
1039.062500	0.146678
1046.875000	0.229963
1054.687500	0.262285
1062.500000	0.057016
1070.312500	0.281974
1078.125000	0.311914
1085.937500	0.169375
1093.750000	0.078559
1101.562500	0.429453
1109.375000	0.658192
1117.187500	0.554357
1125.000000	0.294114
1132.812500	0.409532
1140.625000	0.126473
1148.437500	0.238446
1156.250000	0.329139
1164.062500	0.341730
1171.875000	0.326172
1179.687500	0.453602
1187.500000	0.382605
1195.312500	0.279848
1203.125000	0.292827
1210.937500	0.225837
1218.750000	0.162261
1226.562500	0.156073
1234.375000	0.079479
1242.187500	0.175106
1250.000000	0.192612
1257.812500	0.189001
1265.625000	0.238887
1273.437500	0.152598
1281.250000	0.096125
1289.062500	0.045397
1296.875000	0.186912
1304.687500	0.199553
1312.500000	0.257481
1320.312500	0.195818
1328.125000	0.190993
1335.937500	0.378565
1343.750000	0.299534
1351.562500	0.131817
1359.375000	0.153340
1367.187500	0.198649
1375.000000	0.253179
1382.812500	0.310299
1390.625000	0.186561
1398.437500	0.032780
1406.250000	0.146968
1414.062500	0.169723
1421.875000	0.074515
1429.687500	0.079428
1437.500000	0.215016
1445.312500	0.142852
1453.125000	0.047943
1460.937500	0.143968
1468.750000	0.132663
1476.562500	0.134469
1484.375000	0.056237
1492.187500	0.411760
1500.000000	0.494604
1507.812500	0.262057
1515.625000	0.160558
1523.437500	0.258679
1531.250000	0.241355
1539.062500	0.230582
1546.875000	0.193283
1554.687500	0.084398
1562.500000	0.138178
1570.312500	0.220040
1578.125000	0.235981
1585.937500	0.179930
1593.750000	0.073009
1601.562500	0.070140
1609.375000	0.131361
1617.187500	0.147080
1625.000000	0.158836
1632.812500	0.125851
1640.625000	0.082416
1648.437500	0.144201
1656.250000	0.059153
1664.062500	0.245300
1671.875000	0.338884
1679.687500	0.174078
1687.500000	0.095810
1695.312500	0.180619
1703.125000	0.036423
1710.937500	0.045046
1718.750000	0.159046
1726.562500	0.127583
1734.375000	0.143603
1742.187500	0.267444
1750.000000	0.132745
1757.812500	0.141231
1765.625000	0.188063
1773.437500	0.277463
1781.250000	0.212124
1789.062500	0.024414
1796.875000	0.207593
1804.687500	0.199588
1812.500000	0.052484
1820.312500	0.173671
1828.125000	0.275508
1835.937500	0.234014
1843.750000	0.064980
1851.562500	0.055424
1859.375000	0.043091
1867.187500	0.170118
1875.000000	0.157169
1882.812500	0.064797
1890.625000	0.182963
1898.437500	0.237557
1906.250000	0.180834
1914.062500	0.125114
1921.875000	0.189438
1929.687500	0.176529
1937.500000	0.124633
1945.312500	0.220518
1953.125000	0.137192
1960.937500	0.050965
1968.750000	0.044335
1976.562500	0.136087
1984.375000	0.220087
1992.187500	0.131639
ADC Channel:2
Event:2
0.000000	0.207117
7.812500	0.373649
15.625000	0.397148
23.437500	0.486538
31.250000	0.421574
39.062500	0.283198
46.875000	0.364737
54.687500	0.359667
62.500000	0.233205
70.312500	0.183159
78.125000	0.229046
85.937500	0.450271
93.750000	0.435454
101.562500	0.457332
109.375000	0.181082
117.187500	0.298492
125.000000	0.742750
132.812500	0.891867
140.625000	0.587116
148.437500	0.660480
156.250000	1.647039
164.062500	1.998174
171.875000	1.240659
179.687500	0.503329
187.500000	1.276721
195.312500	1.027427
203.125000	0.161183
210.937500	1.432013
218.750000	1.884163
226.562500	1.701116
234.375000	0.995413
242.187500	0.196359
250.000000	0.393979
257.812500	0.487601
265.625000	0.259831
273.437500	0.372157
281.250000	0.621549
289.062500	0.337879
296.875000	0.139765
304.687500	0.167337
312.500000	0.504165
320.312500	0.428872
328.125000	0.153109
335.937500	0.072189
343.750000	0.536080
351.562500	0.668872
359.375000	0.542257
367.187500	0.824460
375.000000	0.977886
382.812500	0.647345
390.625000	0.235356
398.437500	0.736027
406.250000	1.060068
414.062500	0.436760
421.875000	0.686204
429.687500	1.219254
437.500000	1.138998
445.312500	0.968589
453.125000	0.821338
460.937500	0.394548
468.750000	0.194774
476.562500	0.586713
484.375000	0.751126
492.187500	0.678496
500.000000	0.491156
507.812500	0.610733
515.625000	0.687491
523.437500	0.624168
531.250000	0.312113
539.062500	0.018418
546.875000	0.284921
554.687500	0.356045
562.500000	0.170768
570.312500	0.205998
578.125000	0.296471
585.937500	0.174737
593.750000	0.085808
601.562500	0.140553
609.375000	0.229238
617.187500	0.404814
625.000000	0.333263
632.812500	0.033954
640.625000	0.249828
648.437500	0.397018
656.250000	0.472409
664.062500	0.339486
671.875000	0.165239
679.687500	0.063929
687.500000	0.326547
695.312500	0.512836
703.125000	0.329319
710.937500	0.095496
718.750000	0.134837
726.562500	0.178521
734.375000	0.164088
742.187500	0.304512
750.000000	0.495895
757.812500	0.486853
765.625000	0.426359
773.437500	0.516784
781.250000	0.487767
789.062500	0.097133
796.875000	0.332061
804.687500	0.454954
812.500000	0.567841
820.312500	0.638523
828.125000	0.485646
835.937500	0.259684
843.750000	0.195424
851.562500	0.119164
859.375000	0.110907
867.187500	0.157361
875.000000	0.187763
882.812500	0.252846
890.625000	0.248362
898.437500	0.178825
906.250000	0.194653
914.062500	0.344558
921.875000	0.248945
929.687500	0.130747
937.500000	0.208077
945.312500	0.349776
953.125000	0.221079
960.937500	0.139257
968.750000	0.220388
976.562500	0.231704
984.375000	0.290720
992.187500	0.302673
1000.000000	0.239347
1007.812500	0.131325
1015.625000	0.015659
1023.437500	0.230273
1031.250000	0.326467
1039.062500	0.271788
1046.875000	0.210554
1054.687500	0.131203
1062.500000	0.132877
1070.312500	0.176073
1078.125000	0.240090
1085.937500	0.366907
1093.750000	0.380854
1101.562500	0.314824
1109.375000	0.191142
1117.187500	0.093933
1125.000000	0.183946
1132.812500	0.269470
1140.625000	0.330249
1148.437500	0.310970
1156.250000	0.229545
1164.062500	0.186951
1171.875000	0.118296
1179.687500	0.105603
1187.500000	0.119306
1195.312500	0.286701
1203.125000	0.277216
1210.937500	0.075105
1218.750000	0.087699
1226.562500	0.101698
1234.375000	0.033262
1242.187500	0.087332
1250.000000	0.181215
1257.812500	0.173208
1265.625000	0.192387
1273.437500	0.185946
1281.250000	0.229526
1289.062500	0.192048
1296.875000	0.189978
1304.687500	0.253604
1312.500000	0.146137
1320.312500	0.098360
1328.125000	0.152854
1335.937500	0.075245
1343.750000	0.079756
1351.562500	0.141011
1359.375000	0.148998
1367.187500	0.144992
1375.000000	0.132893
1382.812500	0.094280
1390.625000	0.047381
1398.437500	0.133953
1406.250000	0.169748
1414.062500	0.042778
1421.875000	0.135671
1429.687500	0.157897
1437.500000	0.149271
1445.312500	0.044978
1453.125000	0.131355
1460.937500	0.135778
1468.750000	0.056180
1476.562500	0.030156
1484.375000	0.085089
1492.187500	0.158657
1500.000000	0.175458
1507.812500	0.168572
1515.625000	0.137771
1523.437500	0.128856
1531.250000	0.086712
1539.062500	0.065448
1546.875000	0.132946
1554.687500	0.129065
1562.500000	0.089952
1570.312500	0.033923
1578.125000	0.063097
1585.937500	0.111032
1593.750000	0.146655
1601.562500	0.136240
1609.375000	0.069421
1617.187500	0.116689
1625.000000	0.158437
1632.812500	0.146041
1640.625000	0.135280
1648.437500	0.082776
1656.250000	0.105802
1664.062500	0.110587
1671.875000	0.072518
1679.687500	0.136754
1687.500000	0.136634
1695.312500	0.095359
1703.125000	0.089147
1710.937500	0.049807
1718.750000	0.077002
1726.562500	0.082997
1734.375000	0.092704
1742.187500	0.143969
1750.000000	0.085376
1757.812500	0.093044
1765.625000	0.088733
1773.437500	0.074749
1781.250000	0.040993
1789.062500	0.088750
1796.875000	0.050577
1804.687500	0.084830
1812.500000	0.096366
1820.312500	0.193344
1828.125000	0.181815
1835.937500	0.154862
1843.750000	0.133287
1851.562500	0.108831
1859.375000	0.174747
1867.187500	0.176405
1875.000000	0.118200
1882.812500	0.044775
1890.625000	0.090046
1898.437500	0.082566
1906.250000	0.074313
1914.062500	0.022880
1921.875000	0.033969
1929.687500	0.048675
1937.500000	0.094463
1945.312500	0.068147
1953.125000	0.022906
1960.937500	0.020221
1968.750000	0.039704
1976.562500	0.087215
1984.375000	0.063607
1992.187500	0.064595
ADC Channel:2
Event:3
0.000000	0.265609
7.812500	0.474439
15.625000	0.319766
23.437500	0.177133
31.250000	0.296308
39.062500	0.310843
46.875000	0.191822
54.687500	0.207584
62.500000	0.160063
70.312500	0.061594
78.125000	0.117516
85.937500	0.360193
93.750000	0.510078
101.562500	0.563768
109.375000	0.553675
117.187500	0.439255
125.000000	0.607387
132.812500	1.031377
140.625000	1.079563
148.437500	1.109805
156.250000	1.050654
164.062500	0.815880
171.875000	1.518687
179.687500	2.269521
187.500000	1.700453
195.312500	1.080085
203.125000	0.161324
210.937500	0.214190
218.750000	0.708780
226.562500	1.440232
234.375000	1.846760
242.187500	1.602326
250.000000	0.951408
257.812500	0.350469
265.625000	0.258232
273.437500	0.142138
281.250000	0.299886
289.062500	0.214621
296.875000	0.163144
304.687500	0.283417
312.500000	0.225020
320.312500	0.439062
328.125000	0.615384
335.937500	0.830598
343.750000	0.751449
351.562500	0.531057
359.375000	0.478169
367.187500	1.502584
375.000000	1.839839
382.812500	1.189348
390.625000	0.289429
398.437500	0.311824
406.250000	0.327017
414.062500	0.181650
421.875000	0.264599
429.687500	0.265123
437.500000	0.132278
445.312500	0.230878
453.125000	0.355192
460.937500	0.247771
468.750000	0.145289
476.562500	0.047793
484.375000	0.180486
492.187500	0.271635
500.000000	0.321207
507.812500	0.320596
515.625000	0.213984
523.437500	0.191640
531.250000	0.190834
539.062500	0.345917
546.875000	0.439566
554.687500	0.180813
562.500000	0.460616
570.312500	0.565500
578.125000	0.339253
585.937500	0.235586
593.750000	0.234490
601.562500	0.106927
609.375000	0.045031
617.187500	0.064314
625.000000	0.081792
632.812500	0.216461
640.625000	0.247128
648.437500	0.327271
656.250000	0.180585
664.062500	0.073160
671.875000	0.312069
679.687500	0.399884
687.500000	0.153643
695.312500	0.116291
703.125000	0.045381
710.937500	0.224392
718.750000	0.199349
726.562500	0.277937
734.375000	0.350605
742.187500	0.239562
750.000000	0.163587
757.812500	0.050263
765.625000	0.105383
773.437500	0.232959
781.250000	0.268744
789.062500	0.170260
796.875000	0.234433
804.687500	0.158501
812.500000	0.121937
820.312500	0.169086
828.125000	0.040167
835.937500	0.126782
843.750000	0.075948
851.562500	0.032035
859.375000	0.096403
867.187500	0.062486
875.000000	0.060058
882.812500	0.048229
890.625000	0.005273
898.437500	0.045912
906.250000	0.202051
914.062500	0.396247
921.875000	0.310186
929.687500	0.183815
937.500000	0.327854
945.312500	0.250158
953.125000	0.123226
960.937500	0.149710
968.750000	0.188636
976.562500	0.121218
984.375000	0.051705
992.187500	0.124706
1000.000000	0.115267
1007.812500	0.061121
1015.625000	0.132625
1023.437500	0.117970
1031.250000	0.062369
1039.062500	0.093833
1046.875000	0.050880
1054.687500	0.195123
1062.500000	0.172294
1070.312500	0.210445
1078.125000	0.173389
1085.937500	0.178561
1093.750000	0.133307
1101.562500	0.143333
1109.375000	0.124820
1117.187500	0.132200
1125.000000	0.225858
1132.812500	0.268861
1140.625000	0.168978
1148.437500	0.064594
1156.250000	0.201732
1164.062500	0.317202
1171.875000	0.239582
1179.687500	0.179205
1187.500000	0.130732
1195.312500	0.055372
1203.125000	0.040703
1210.937500	0.106108
1218.750000	0.117417
1226.562500	0.183538
1234.375000	0.095223
1242.187500	0.099648
1250.000000	0.074599
1257.812500	0.062382
1265.625000	0.031452
1273.437500	0.018370
1281.250000	0.034120
1289.062500	0.089814
1296.875000	0.091233
1304.687500	0.088206
1312.500000	0.066167
1320.312500	0.126353
1328.125000	0.079072
1335.937500	0.049743
1343.750000	0.047378
1351.562500	0.080060
1359.375000	0.145767
1367.187500	0.110901
1375.000000	0.146996
1382.812500	0.118091
1390.625000	0.080190
1398.437500	0.112719
1406.250000	0.101785
1414.062500	0.097668
1421.875000	0.072241
1429.687500	0.111891
1437.500000	0.095788
1445.312500	0.024084
1453.125000	0.068865
1460.937500	0.050743
1468.750000	0.076279
1476.562500	0.098962
1484.375000	0.127252
1492.187500	0.140486
1500.000000	0.082031
1507.812500	0.076513
1515.625000	0.126473
1523.437500	0.072390
1531.250000	0.128446
1539.062500	0.125871
1546.875000	0.144205
1554.687500	0.071431
1562.500000	0.121363
1570.312500	0.035771
1578.125000	0.125945
1585.937500	0.164702
1593.750000	0.112241
1601.562500	0.067938
1609.375000	0.079450
1617.187500	0.101922
1625.000000	0.080423
1632.812500	0.111275
1640.625000	0.133354
1648.437500	0.070182
1656.250000	0.086998
1664.062500	0.065678
1671.875000	0.035344
1679.687500	0.067988
1687.500000	0.087785
1695.312500	0.028477
1703.125000	0.093317
1710.937500	0.107395
1718.750000	0.070784
1726.562500	0.067984
1734.375000	0.013113
1742.187500	0.107156
1750.000000	0.027033
1757.812500	0.066937
1765.625000	0.063638
1773.437500	0.041307
1781.250000	0.083604
1789.062500	0.051856
1796.875000	0.049798
1804.687500	0.058555
1812.500000	0.062457
1820.312500	0.104359
1828.125000	0.056684
1835.937500	0.088007
1843.750000	0.117941
1851.562500	0.041694
1859.375000	0.157417
1867.187500	0.092301
1875.000000	0.079282
1882.812500	0.034239
1890.625000	0.082258
1898.437500	0.136844
1906.250000	0.124931
1914.062500	0.079215
1921.875000	0.002825
1929.687500	0.112373
1937.500000	0.140840
1945.312500	0.131901
1953.125000	0.093170
1960.937500	0.050958
1968.750000	0.112388
1976.562500	0.061004
1984.375000	0.118865
1992.187500	0.065752
ADC Channel:2
Event:4
0.000000	0.022588
7.812500	0.023518
15.625000	0.035769
23.437500	0.085859
31.250000	0.130015
39.062500	0.107434
46.875000	0.119506
54.687500	0.083219
62.500000	0.037462
70.312500	0.056622
78.125000	0.073679
85.937500	0.155794
93.750000	0.163622
101.562500	0.199491
109.375000	0.128244
117.187500	0.113959
125.000000	0.092373
132.812500	0.175924
140.625000	0.199960
148.437500	0.173389
156.250000	0.592196
164.062500	0.812999
171.875000	1.007752
179.687500	1.052680
187.500000	1.047098
195.312500	2.502470
203.125000	2.387986
210.937500	1.352135
218.750000	1.846049
226.562500	0.859201
234.375000	0.328294
242.187500	0.204129
250.000000	0.134238
257.812500	0.233674
265.625000	0.212939
273.437500	0.238837
281.250000	0.297563
289.062500	0.349374
296.875000	0.172584
304.687500	0.130814
312.500000	0.213059
320.312500	0.127447
328.125000	0.063118
335.937500	0.172353
343.750000	0.151995
351.562500	0.153683
359.375000	0.305650
367.187500	0.310614
375.000000	0.218678
382.812500	0.364945
390.625000	0.756811
398.437500	0.820559
406.250000	0.362548
414.062500	0.112079
421.875000	0.384099
429.687500	0.375609
437.500000	0.291773
445.312500	0.207302
453.125000	0.011177
460.937500	0.077568
468.750000	0.117746
476.562500	0.168845
484.375000	0.144907
492.187500	0.089117
500.000000	0.156409
507.812500	0.116221
515.625000	0.097217
523.437500	0.257270
531.250000	0.160729
539.062500	0.045702
546.875000	0.185191
554.687500	0.277096
562.500000	0.309009
570.312500	0.501444
578.125000	0.574594
585.937500	0.583267
593.750000	0.675623
601.562500	0.558873
609.375000	0.343774
617.187500	0.414880
625.000000	0.187707
632.812500	0.121459
640.625000	0.185092
648.437500	0.123383
656.250000	0.201355
664.062500	0.132818
671.875000	0.127009
679.687500	0.066706
687.500000	0.080413
695.312500	0.063954
703.125000	0.106586
710.937500	0.172758
718.750000	0.062727
726.562500	0.199812
734.375000	0.183588
742.187500	0.070575
750.000000	0.103802
757.812500	0.231776
765.625000	0.374115
773.437500	0.401764
781.250000	0.432522
789.062500	0.575597
796.875000	0.527172
804.687500	0.509643
812.500000	0.553989
820.312500	0.543577
828.125000	0.310292
835.937500	0.187316
843.750000	0.207328
851.562500	0.160042
859.375000	0.118404
867.187500	0.143693
875.000000	0.148215
882.812500	0.131011
890.625000	0.086911
898.437500	0.015203
906.250000	0.039251
914.062500	0.014011
921.875000	0.125807
929.687500	0.194745
937.500000	0.211801
945.312500	0.155931
953.125000	0.031243
960.937500	0.145865
968.750000	0.090427
976.562500	0.241522
984.375000	0.433438
992.187500	0.451747
1000.000000	0.466318
1007.812500	0.305150
1015.625000	0.132171
1023.437500	0.055719
1031.250000	0.086492
1039.062500	0.148149
1046.875000	0.055716
1054.687500	0.098527
1062.500000	0.163549
1070.312500	0.139011
1078.125000	0.055458
1085.937500	0.050444
1093.750000	0.061555
1101.562500	0.065338
1109.375000	0.071139
1117.187500	0.074136
1125.000000	0.050360
1132.812500	0.064448
1140.625000	0.062695
1148.437500	0.055159
1156.250000	0.097434
1164.062500	0.061886
1171.875000	0.024928
1179.687500	0.119984
1187.500000	0.243356
1195.312500	0.276504
1203.125000	0.168609
1210.937500	0.101455
1218.750000	0.129768
1226.562500	0.100712
1234.375000	0.091310
1242.187500	0.078752
1250.000000	0.059200
1257.812500	0.047461
1265.625000	0.116895
1273.437500	0.069869
1281.250000	0.031542
1289.062500	0.051049
1296.875000	0.022555
1304.687500	0.049894
1312.500000	0.022954
1320.312500	0.064495
1328.125000	0.053014
1335.937500	0.050273
1343.750000	0.109383
1351.562500	0.101665
1359.375000	0.076864
1367.187500	0.040588
1375.000000	0.131723
1382.812500	0.222671
1390.625000	0.190384
1398.437500	0.106526
1406.250000	0.090589
1414.062500	0.141366
1421.875000	0.052300
1429.687500	0.105071
1437.500000	0.174769
1445.312500	0.155720
1453.125000	0.084458
1460.937500	0.099073
1468.750000	0.069684
1476.562500	0.024311
1484.375000	0.044982
1492.187500	0.075651
1500.000000	0.106078
1507.812500	0.099978
1515.625000	0.101564
1523.437500	0.045463
1531.250000	0.066445
1539.062500	0.089389
1546.875000	0.094580
1554.687500	0.064040
1562.500000	0.025679
1570.312500	0.052524
1578.125000	0.097363
1585.937500	0.104307
1593.750000	0.054417
1601.562500	0.059857
1609.375000	0.031365
1617.187500	0.017490
1625.000000	0.045242
1632.812500	0.064005
1640.625000	0.057092
1648.437500	0.055409
1656.250000	0.074427
1664.062500	0.095452
1671.875000	0.060079
1679.687500	0.062650
1687.500000	0.066806
1695.312500	0.040550
1703.125000	0.071744
1710.937500	0.075134
1718.750000	0.036543
1726.562500	0.046308
1734.375000	0.097335
1742.187500	0.063400
1750.000000	0.027437
1757.812500	0.046728
1765.625000	0.056758
1773.437500	0.121365
1781.250000	0.116733
1789.062500	0.077292
1796.875000	0.039267
1804.687500	0.057479
1812.500000	0.036542
1820.312500	0.071140
1828.125000	0.060519
1835.937500	0.022398
1843.750000	0.007997
1851.562500	0.024287
1859.375000	0.043984
1867.187500	0.059006
1875.000000	0.142144
1882.812500	0.173048
1890.625000	0.147921
1898.437500	0.108007
1906.250000	0.056598
1914.062500	0.049750
1921.875000	0.004334
1929.687500	0.057137
1937.500000	0.082975
1945.312500	0.126857
1953.125000	0.085895
1960.937500	0.121798
1968.750000	0.145894
1976.562500	0.048702
1984.375000	0.075656
1992.187500	0.081372
ADC Channel:2
Event:5
0.000000	0.021120
7.812500	0.133854
15.625000	0.084038
23.437500	0.041680
31.250000	0.057436
39.062500	0.107365
46.875000	0.261837
54.687500	0.299438
62.500000	0.209560
70.312500	0.160560
78.125000	0.283734
85.937500	0.594279
93.750000	0.799166
101.562500	0.999993
109.375000	0.915265
117.187500	0.621962
125.000000	0.233377
132.812500	0.037936
140.625000	0.550443
148.437500	0.590342
156.250000	1.073749
164.062500	2.374583
171.875000	1.944133
179.687500	0.935984
187.500000	0.689341
195.312500	1.841433
203.125000	1.933715
210.937500	1.631992
218.750000	1.458876
226.562500	1.159158
234.375000	0.780906
242.187500	0.551553
250.000000	0.487728
257.812500	0.290227
265.625000	0.112567
273.437500	0.258398
281.250000	0.219923
289.062500	0.264225
296.875000	0.331140
304.687500	0.420195
312.500000	0.516403
320.312500	0.484726
328.125000	0.433288
335.937500	0.435518
343.750000	0.476913
351.562500	0.616012
359.375000	0.673500
367.187500	0.774131
375.000000	0.470790
382.812500	0.528239
390.625000	0.015366
398.437500	0.399652
406.250000	0.503311
414.062500	0.668901
421.875000	0.488700
429.687500	0.491303
437.500000	0.423532
445.312500	0.235276
453.125000	0.320170
460.937500	0.246955
468.750000	0.368964
476.562500	0.499944
484.375000	0.364395
492.187500	0.144728
500.000000	0.106838
507.812500	0.172028
515.625000	0.044312
523.437500	0.183279
531.250000	0.260591
539.062500	0.336164
546.875000	0.327390
554.687500	0.314349
562.500000	0.330153
570.312500	0.287559
578.125000	0.111373
585.937500	0.480179
593.750000	0.625280
601.562500	0.443798
609.375000	0.202913
617.187500	0.169610
625.000000	0.287118
632.812500	0.189252
640.625000	0.061811
648.437500	0.146272
656.250000	0.295128
664.062500	0.378100
671.875000	0.209952
679.687500	0.089521
687.500000	0.125427
695.312500	0.061851
703.125000	0.182675
710.937500	0.116974
718.750000	0.182029
726.562500	0.094956
734.375000	0.111243
742.187500	0.339723
750.000000	0.615716
757.812500	0.562605
765.625000	0.400990
773.437500	0.276168
781.250000	0.228455
789.062500	0.169547
796.875000	0.203183
804.687500	0.251968
812.500000	0.138611
820.312500	0.131933
828.125000	0.245861
835.937500	0.259518
843.750000	0.162622
851.562500	0.076749
859.375000	0.141333
867.187500	0.171255
875.000000	0.138983
882.812500	0.228869
890.625000	0.231083
898.437500	0.095458
906.250000	0.099022
914.062500	0.221379
921.875000	0.222947
929.687500	0.203119
937.500000	0.195846
945.312500	0.135748
953.125000	0.081112
960.937500	0.208871
968.750000	0.361776
976.562500	0.368753
984.375000	0.301369
992.187500	0.284671
1000.000000	0.230141
1007.812500	0.115634
1015.625000	0.052296
1023.437500	0.124351
1031.250000	0.152401
1039.062500	0.119116
1046.875000	0.092310
1054.687500	0.077470
1062.500000	0.094388
1070.312500	0.122773
1078.125000	0.190101
1085.937500	0.254123
1093.750000	0.206487
1101.562500	0.077396
1109.375000	0.063728
1117.187500	0.026536
1125.000000	0.089556
1132.812500	0.153272
1140.625000	0.215458
1148.437500	0.176650
1156.250000	0.133583
1164.062500	0.157836
1171.875000	0.139511
1179.687500	0.204855
1187.500000	0.211165
1195.312500	0.128327
1203.125000	0.095705
1210.937500	0.057076
1218.750000	0.061089
1226.562500	0.081957
1234.375000	0.073475
1242.187500	0.042944
1250.000000	0.164854
1257.812500	0.247551
1265.625000	0.142021
1273.437500	0.078738
1281.250000	0.105840
1289.062500	0.036621
1296.875000	0.109246
1304.687500	0.106659
1312.500000	0.062168
1320.312500	0.060682
1328.125000	0.065422
1335.937500	0.070225
1343.750000	0.077950
1351.562500	0.118058
1359.375000	0.144248
1367.187500	0.143775
1375.000000	0.129247
1382.812500	0.189017
1390.625000	0.204186
1398.437500	0.088083
1406.250000	0.055568
1414.062500	0.120391
1421.875000	0.137794
1429.687500	0.129279
1437.500000	0.065949
1445.312500	0.109300
1453.125000	0.197725
1460.937500	0.161944
1468.750000	0.096097
1476.562500	0.113995
1484.375000	0.146146
1492.187500	0.083543
1500.000000	0.085799
1507.812500	0.082697
1515.625000	0.029048
1523.437500	0.075003
1531.250000	0.125845
1539.062500	0.150997
1546.875000	0.124773
1554.687500	0.050963
1562.500000	0.048567
1570.312500	0.082941
1578.125000	0.143360
1585.937500	0.100330
1593.750000	0.037687
1601.562500	0.020030
1609.375000	0.033137
1617.187500	0.048265
1625.000000	0.015827
1632.812500	0.021324
1640.625000	0.084380
1648.437500	0.094863
1656.250000	0.026920
1664.062500	0.016341
1671.875000	0.080346
1679.687500	0.109524
1687.500000	0.102404
1695.312500	0.126405
1703.125000	0.027870
1710.937500	0.191123
1718.750000	0.204628
1726.562500	0.165207
1734.375000	0.099881
1742.187500	0.056868
1750.000000	0.111764
1757.812500	0.113242
1765.625000	0.125816
1773.437500	0.050183
1781.250000	0.066081
1789.062500	0.029127
1796.875000	0.009573
1804.687500	0.034611
1812.500000	0.035234
1820.312500	0.078532
1828.125000	0.143765
1835.937500	0.135761
1843.750000	0.093149
1851.562500	0.008954
1859.375000	0.093632
1867.187500	0.071842
1875.000000	0.040253
1882.812500	0.059496
1890.625000	0.100783
1898.437500	0.103040
1906.250000	0.096292
1914.062500	0.084930
1921.875000	0.067537
1929.687500	0.105259
1937.500000	0.066865
1945.312500	0.085054
1953.125000	0.135369
1960.937500	0.152315
1968.750000	0.130899
1976.562500	0.132210
1984.375000	0.089359
1992.187500	0.091558
ADC Channel:2
Event:6
0.000000	0.272477
7.812500	0.282670
15.625000	0.033010
23.437500	0.100273
31.250000	0.070900
39.062500	0.057793
46.875000	0.034265
54.687500	0.034238
62.500000	0.144855
70.312500	0.149278
78.125000	0.081923
85.937500	0.063175
93.750000	0.084699
101.562500	0.059328
109.375000	0.121508
117.187500	0.134271
125.000000	0.097328
132.812500	0.182447
140.625000	0.124311
148.437500	0.030042
156.250000	0.109613
164.062500	0.056674
171.875000	0.210952
179.687500	0.399579
187.500000	1.328930
195.312500	0.683367
203.125000	0.486137
210.937500	0.460199
218.750000	0.535451
226.562500	0.409225
234.375000	0.264167
242.187500	0.251645
250.000000	0.263928
257.812500	0.101159
265.625000	0.084003
273.437500	0.058335
281.250000	0.131279
289.062500	0.124369
296.875000	0.159564
304.687500	0.053768
312.500000	0.023833
320.312500	0.150019
328.125000	0.261236
335.937500	0.302114
343.750000	0.180055
351.562500	0.507050
359.375000	0.631191
367.187500	0.935517
375.000000	0.610616
382.812500	0.505918
390.625000	0.233664
398.437500	0.222138
406.250000	0.263432
414.062500	0.154828
421.875000	0.099521
429.687500	0.219797
437.500000	0.166437
445.312500	0.051556
453.125000	0.150096
460.937500	0.114155
468.750000	0.138016
476.562500	0.197507
484.375000	0.240729
492.187500	0.189102
500.000000	0.065268
507.812500	0.150011
515.625000	0.268292
523.437500	0.042609
531.250000	0.347335
539.062500	0.211574
546.875000	0.128088
554.687500	0.108463
562.500000	0.208249
570.312500	0.296158
578.125000	0.137180
585.937500	0.139145
593.750000	0.164227
601.562500	0.069515
609.375000	0.060790
617.187500	0.042574
625.000000	0.032589
632.812500	0.117405
640.625000	0.223422
648.437500	0.170985
656.250000	0.073014
664.062500	0.070063
671.875000	0.025014
679.687500	0.040760
687.500000	0.165740
695.312500	0.181947
703.125000	0.107500
710.937500	0.114476
718.750000	0.197890
726.562500	0.154868
734.375000	0.087365
742.187500	0.218178
750.000000	0.203570
757.812500	0.283074
765.625000	0.108335
773.437500	0.115830
781.250000	0.041619
789.062500	0.101885
796.875000	0.062405
804.687500	0.019844
812.500000	0.019977
820.312500	0.072723
828.125000	0.086616
835.937500	0.165501
843.750000	0.155313
851.562500	0.108461
859.375000	0.055763
867.187500	0.056766
875.000000	0.078517
882.812500	0.106117
890.625000	0.028620
898.437500	0.100263
906.250000	0.085985
914.062500	0.017615
921.875000	0.147717
929.687500	0.163555
937.500000	0.142502
945.312500	0.131034
953.125000	0.145822
960.937500	0.106102
968.750000	0.104675
976.562500	0.116510
984.375000	0.054322
992.187500	0.071794
1000.000000	0.101246
1007.812500	0.065932
1015.625000	0.036143
1023.437500	0.072029
1031.250000	0.056690
1039.062500	0.016652
1046.875000	0.078320
1054.687500	0.028330
1062.500000	0.068456
1070.312500	0.099890
1078.125000	0.075275
1085.937500	0.118108
1093.750000	0.082283
1101.562500	0.151587
1109.375000	0.143022
1117.187500	0.086843
1125.000000	0.097757
1132.812500	0.081555
1140.625000	0.027204
1148.437500	0.096791
1156.250000	0.094512
1164.062500	0.035009
1171.875000	0.108225
1179.687500	0.079216
1187.500000	0.072230
1195.312500	0.023196
1203.125000	0.070230
1210.937500	0.100815
1218.750000	0.250893
1226.562500	0.288475
1234.375000	0.174962
1242.187500	0.097496
1250.000000	0.039115
1257.812500	0.057290
1265.625000	0.042318
1273.437500	0.172769
1281.250000	0.157767
1289.062500	0.023835
1296.875000	0.115432
1304.687500	0.059348
1312.500000	0.084798
1320.312500	0.086115
1328.125000	0.080042
1335.937500	0.038153
1343.750000	0.032219
1351.562500	0.047441
1359.375000	0.079859
1367.187500	0.113353
1375.000000	0.154586
1382.812500	0.186014
1390.625000	0.121711
1398.437500	0.021431
1406.250000	0.055930
1414.062500	0.143994
1421.875000	0.178191
1429.687500	0.129456
1437.500000	0.058087
1445.312500	0.050542
1453.125000	0.107981
1460.937500	0.113298
1468.750000	0.141323
1476.562500	0.150248
1484.375000	0.059788
1492.187500	0.077668
1500.000000	0.117501
1507.812500	0.159299
1515.625000	0.099490
1523.437500	0.112997
1531.250000	0.183038
1539.062500	0.142637
1546.875000	0.152967
1554.687500	0.050662
1562.500000	0.016008
1570.312500	0.005733
1578.125000	0.056960
1585.937500	0.060591
1593.750000	0.120642
1601.562500	0.214563
1609.375000	0.195428
1617.187500	0.157081
1625.000000	0.039633
1632.812500	0.079395
1640.625000	0.100020
1648.437500	0.096616
1656.250000	0.097758
1664.062500	0.067668
1671.875000	0.055301
1679.687500	0.021047
1687.500000	0.017112
1695.312500	0.029906
1703.125000	0.058824
1710.937500	0.094038
1718.750000	0.066836
1726.562500	0.071297
1734.375000	0.122025
1742.187500	0.099657
1750.000000	0.131496
1757.812500	0.118150
1765.625000	0.031482
1773.437500	0.057971
1781.250000	0.053682
1789.062500	0.052351
1796.875000	0.085193
1804.687500	0.090086
1812.500000	0.047332
1820.312500	0.034575
1828.125000	0.073634
1835.937500	0.092836
1843.750000	0.087873
1851.562500	0.111610
1859.375000	0.036418
1867.187500	0.035543
1875.000000	0.023314
1882.812500	0.043000
1890.625000	0.076758
1898.437500	0.054832
1906.250000	0.067772
1914.062500	0.128109
1921.875000	0.197452
1929.687500	0.196729
1937.500000	0.096229
1945.312500	0.095024
1953.125000	0.135472
1960.937500	0.127283
1968.750000	0.067883
1976.562500	0.031153
1984.375000	0.060900
1992.187500	0.014960
ADC Channel:2
Event:7
0.000000	0.201833
7.812500	0.516886
15.625000	0.230854
23.437500	0.251746
31.250000	0.369776
39.062500	0.156835
46.875000	0.257246
54.687500	0.266256
62.500000	0.120687
70.312500	0.096100
78.125000	0.204087
85.937500	0.385852
93.750000	0.506383
101.562500	0.443103
109.375000	0.547570
117.187500	0.708147
125.000000	0.585391
132.812500	0.430228
140.625000	0.466169
148.437500	0.547799
156.250000	0.250219
164.062500	0.375571
171.875000	1.547449
179.687500	2.553042
187.500000	1.777454
195.312500	1.980470
203.125000	1.612201
210.937500	0.191765
218.750000	0.717939
226.562500	0.894391
234.375000	0.730318
242.187500	0.503038
250.000000	0.242647
257.812500	0.250557
265.625000	0.257033
273.437500	0.289365
281.250000	0.323218
289.062500	0.382163
296.875000	0.538196
304.687500	0.609137
312.500000	0.904866
320.312500	0.959232
328.125000	0.865468
335.937500	0.547007
343.750000	0.672750
351.562500	1.135801
359.375000	1.124314
367.187500	1.670872
375.000000	1.567188
382.812500	0.834660
390.625000	1.466572
398.437500	1.627353
406.250000	1.410005
414.062500	1.227942
421.875000	1.229445
429.687500	1.034086
437.500000	0.782484
445.312500	0.473432
453.125000	0.199911
460.937500	0.219915
468.750000	0.446014
476.562500	0.469639
484.375000	0.200871
492.187500	0.132773
500.000000	0.580849
507.812500	0.816589
515.625000	0.377951
523.437500	0.746710
531.250000	0.708642
539.062500	0.075473
546.875000	0.348947
554.687500	0.393250
562.500000	0.305748
570.312500	0.514636
578.125000	0.509909
585.937500	0.557918
593.750000	0.660351
601.562500	0.622623
609.375000	0.348818
617.187500	0.246430
625.000000	0.282249
632.812500	0.277977
640.625000	0.256867
648.437500	0.307332
656.250000	0.338547
664.062500	0.497799
671.875000	0.665729
679.687500	0.522925
687.500000	0.190554
695.312500	0.582209
703.125000	0.250380
710.937500	0.679546
718.750000	1.146393
726.562500	0.887551
734.375000	0.731668
742.187500	0.579971
750.000000	0.218641
757.812500	0.499058
765.625000	0.364346
773.437500	0.531075
781.250000	0.404658
789.062500	0.268528
796.875000	0.307104
804.687500	0.352931
812.500000	0.336311
820.312500	0.286509
828.125000	0.421371
835.937500	0.456530
843.750000	0.206111
851.562500	0.200835
859.375000	0.238557
867.187500	0.457876
875.000000	0.384358
882.812500	0.234672
890.625000	0.258736
898.437500	0.295707
906.250000	0.158618
914.062500	0.142408
921.875000	0.134983
929.687500	0.313387
937.500000	0.370757
945.312500	0.484809
953.125000	0.486697
960.937500	0.127262
968.750000	0.243569
976.562500	0.227292
984.375000	0.228718
992.187500	0.248992
1000.000000	0.253921
1007.812500	0.092915
1015.625000	0.033304
1023.437500	0.121398
1031.250000	0.146385
1039.062500	0.253972
1046.875000	0.379723
1054.687500	0.290862
1062.500000	0.203138
1070.312500	0.355633
1078.125000	0.383857
1085.937500	0.290986
1093.750000	0.257225
1101.562500	0.244998
1109.375000	0.172484
1117.187500	0.169563
1125.000000	0.155683
1132.812500	0.264790
1140.625000	0.406942
1148.437500	0.273461
1156.250000	0.162013
1164.062500	0.275546
1171.875000	0.294687
1179.687500	0.176937
1187.500000	0.014652
1195.312500	0.019229
1203.125000	0.121174
1210.937500	0.365307
1218.750000	0.498517
1226.562500	0.349698
1234.375000	0.281729
1242.187500	0.247118
1250.000000	0.063246
1257.812500	0.250832
1265.625000	0.292334
1273.437500	0.084102
1281.250000	0.175255
1289.062500	0.340716
1296.875000	0.345295
1304.687500	0.326070
1312.500000	0.278478
1320.312500	0.235258
1328.125000	0.108678
1335.937500	0.152839
1343.750000	0.227331
1351.562500	0.170334
1359.375000	0.060122
1367.187500	0.241244
1375.000000	0.249191
1382.812500	0.141901
1390.625000	0.091367
1398.437500	0.173082
1406.250000	0.239449
1414.062500	0.185500
1421.875000	0.055277
1429.687500	0.183113
1437.500000	0.317106
1445.312500	0.271923
1453.125000	0.268836
1460.937500	0.278097
1468.750000	0.223302
1476.562500	0.073732
1484.375000	0.192144
1492.187500	0.191715
1500.000000	0.230372
1507.812500	0.258242
[truncated: 25,864 more rows]
