# Supplementary material for: Insect Biometrics: Optoacoustic Signal Processing and Its Applications to Remote Monitoring of McPhail Type Traps
Source: PLoS One. 2015 Nov 6;10(11):e0140474. doi: 10.1371/journal.pone.0140474 (PMC4636391; doi:10.1371/journal.pone.0140474)
Supplement: S2 Multimedia — (ZIP) [file pone.0140474.s037.zip › A_melifera.txt]

0.000000	0.110331
7.812500	0.178643
15.625000	0.140434
23.437500	0.062708
31.250000	0.013096
39.062500	0.044646
46.875000	0.028503
54.687500	0.065653
62.500000	0.135207
70.312500	0.160747
78.125000	0.110197
85.937500	0.094753
93.750000	0.068924
101.562500	0.093076
109.375000	0.138857
117.187500	0.145415
125.000000	0.513415
132.812500	1.891922
140.625000	4.067341
148.437500	2.169509
156.250000	0.392096
164.062500	0.259447
171.875000	0.133872
179.687500	0.065029
187.500000	0.079067
195.312500	0.101707
203.125000	0.106719
210.937500	0.073348
218.750000	0.106795
226.562500	0.106319
234.375000	0.131261
242.187500	0.090351
250.000000	0.101244
257.812500	0.469765
265.625000	0.784530
273.437500	1.495510
281.250000	3.565156
289.062500	2.269654
296.875000	0.897294
304.687500	0.395538
312.500000	0.052568
320.312500	0.115133
328.125000	0.093467
335.937500	0.087948
343.750000	0.108705
351.562500	0.070695
359.375000	0.074593
367.187500	0.101455
375.000000	0.025724
382.812500	0.071211
390.625000	0.189225
398.437500	0.465435
406.250000	0.839373
414.062500	0.889348
421.875000	2.370509
429.687500	1.653297
437.500000	0.932078
445.312500	0.565863
453.125000	0.265249
460.937500	0.131135
468.750000	0.031394
476.562500	0.025125
484.375000	0.139726
492.187500	0.103167
500.000000	0.039447
507.812500	0.072629
515.625000	0.054567
523.437500	0.121230
531.250000	0.170305
539.062500	0.279735
546.875000	0.612145
554.687500	0.196759
562.500000	0.817754
570.312500	0.685858
578.125000	0.427604
585.937500	0.258509
593.750000	0.126581
601.562500	0.109985
609.375000	0.094321
617.187500	0.110567
625.000000	0.147591
632.812500	0.100673
640.625000	0.109589
648.437500	0.033673
656.250000	0.067549
664.062500	0.092580
671.875000	0.152095
679.687500	0.194105
687.500000	0.481691
695.312500	0.093485
703.125000	0.731162
710.937500	0.707457
718.750000	0.501078
726.562500	0.351643
734.375000	0.204346
742.187500	0.098693
750.000000	0.044195
757.812500	0.073129
765.625000	0.064030
773.437500	0.023017
781.250000	0.012750
789.062500	0.005844
796.875000	0.037716
804.687500	0.109210
812.500000	0.293325
820.312500	0.286398
828.125000	0.527449
835.937500	0.205317
843.750000	0.723856
851.562500	0.763523
859.375000	0.649131
867.187500	0.534215
875.000000	0.407692
882.812500	0.224493
890.625000	0.072967
898.437500	0.088067
906.250000	0.096096
914.062500	0.039156
921.875000	0.097041
929.687500	0.086939
937.500000	0.088859
945.312500	0.188168
953.125000	0.252321
960.937500	0.250449
968.750000	0.424517
976.562500	0.092678
984.375000	0.243939
992.187500	0.379044
1000.000000	0.366187
1007.812500	0.251288
1015.625000	0.120142
1023.437500	0.132551
1031.250000	0.159590
1039.062500	0.184662
1046.875000	0.186007
1054.687500	0.120896
1062.500000	0.029142
1070.312500	0.099128
1078.125000	0.113198
1085.937500	0.104086
1093.750000	0.213952
1101.562500	0.240850
1109.375000	0.243077
1117.187500	0.105533
1125.000000	0.174591
1132.812500	0.226022
1140.625000	0.261091
1148.437500	0.235780
1156.250000	0.151355
1164.062500	0.118396
1171.875000	0.079509
1179.687500	0.087997
1187.500000	0.138133
1195.312500	0.104955
1203.125000	0.023288
1210.937500	0.109182
1218.750000	0.071068
1226.562500	0.075652
1234.375000	0.176960
1242.187500	0.051854
1250.000000	0.251016
1257.812500	0.101485
1265.625000	0.131244
1273.437500	0.215083
1281.250000	0.195625
1289.062500	0.229095
1296.875000	0.241428
1304.687500	0.155797
1312.500000	0.045983
1320.312500	0.066604
1328.125000	0.128901
1335.937500	0.071459
1343.750000	0.138900
1351.562500	0.157245
1359.375000	0.051039
1367.187500	0.041388
1375.000000	0.090820
1382.812500	0.093768
1390.625000	0.198295
1398.437500	0.074274
1406.250000	0.088181
1414.062500	0.145903
1421.875000	0.199304
1429.687500	0.199210
1437.500000	0.161578
1445.312500	0.100572
1453.125000	0.002354
1460.937500	0.106941
1468.750000	0.147222
1476.562500	0.124414
1484.375000	0.025405
1492.187500	0.153512
1500.000000	0.111359
1507.812500	0.074141
1515.625000	0.102331
1523.437500	0.137121
1531.250000	0.241771
1539.062500	0.250900
1546.875000	0.100459
1554.687500	0.138603
1562.500000	0.252625
1570.312500	0.311187
1578.125000	0.224099
1585.937500	0.138024
1593.750000	0.102336
1601.562500	0.132441
1609.375000	0.178235
1617.187500	0.150725
1625.000000	0.059537
1632.812500	0.168381
1640.625000	0.193599
1648.437500	0.089886
1656.250000	0.200946
1664.062500	0.047340
1671.875000	0.259674
1679.687500	0.308153
1687.500000	0.177027
1695.312500	0.109645
1703.125000	0.136870
1710.937500	0.209341
1718.750000	0.216905
1726.562500	0.204766
1734.375000	0.163306
1742.187500	0.134970
1750.000000	0.150399
1757.812500	0.172739
1765.625000	0.146740
1773.437500	0.090031
1781.250000	0.115718
1789.062500	0.072066
1796.875000	0.054173
1804.687500	0.080497
1812.500000	0.132552
1820.312500	0.215810
1828.125000	0.121930
1835.937500	0.079529
1843.750000	0.052292
1851.562500	0.165303
1859.375000	0.201340
1867.187500	0.184234
1875.000000	0.151694
1882.812500	0.132045
1890.625000	0.097186
1898.437500	0.080442
1906.250000	0.067458
1914.062500	0.021653
1921.875000	0.036994
1929.687500	0.036600
1937.500000	0.113888
1945.312500	0.090129
1953.125000	0.068157
1960.937500	0.034458
1968.750000	0.115576
1976.562500	0.123184
1984.375000	0.105189
1992.187500	0.130812
ADC Channel:2
Event:1
0.000000	0.021018
7.812500	0.092636
15.625000	0.091336
23.437500	0.029449
31.250000	0.008079
39.062500	0.044950
46.875000	0.096372
54.687500	0.086175
62.500000	0.085973
70.312500	0.073630
78.125000	0.051154
85.937500	0.041640
93.750000	0.030012
101.562500	0.063658
109.375000	0.111794
117.187500	0.135181
125.000000	0.947410
132.812500	3.180200
140.625000	3.120191
148.437500	0.565973
156.250000	0.229598
164.062500	0.151300
171.875000	0.023850
179.687500	0.096296
187.500000	0.107218
195.312500	0.013759
203.125000	0.075802
210.937500	0.055505
218.750000	0.121133
226.562500	0.230776
234.375000	0.105509
242.187500	0.165436
250.000000	0.110792
257.812500	0.673430
265.625000	2.387552
273.437500	3.920483
281.250000	1.925069
289.062500	0.807838
296.875000	0.175578
304.687500	0.189479
312.500000	0.105656
320.312500	0.033368
328.125000	0.096061
335.937500	0.188629
343.750000	0.158874
351.562500	0.094899
359.375000	0.101956
367.187500	0.093077
375.000000	0.095232
382.812500	0.172216
390.625000	0.428541
398.437500	1.252053
406.250000	2.413860
414.062500	2.160832
421.875000	0.812787
429.687500	0.355686
437.500000	0.300647
445.312500	0.072241
453.125000	0.208669
460.937500	0.215827
468.750000	0.138521
476.562500	0.036842
484.375000	0.111420
492.187500	0.104075
500.000000	0.122358
507.812500	0.092922
515.625000	0.123855
523.437500	0.195153
531.250000	0.395345
539.062500	0.894100
546.875000	0.907215
554.687500	0.428777
562.500000	0.377121
570.312500	0.112734
578.125000	0.126805
585.937500	0.021578
593.750000	0.049658
601.562500	0.030177
609.375000	0.028512
617.187500	0.055231
625.000000	0.096740
632.812500	0.173960
640.625000	0.104143
648.437500	0.136423
656.250000	0.149767
664.062500	0.300737
671.875000	0.696289
679.687500	0.918722
687.500000	0.613665
695.312500	0.465837
703.125000	0.220853
710.937500	0.286647
718.750000	0.020657
726.562500	0.150049
734.375000	0.076768
742.187500	0.137207
750.000000	0.105829
757.812500	0.086307
765.625000	0.073897
773.437500	0.071621
781.250000	0.050831
789.062500	0.131599
796.875000	0.294064
804.687500	0.579184
812.500000	0.894519
820.312500	0.867113
828.125000	0.514530
835.937500	0.424608
843.750000	0.212755
851.562500	0.245305
859.375000	0.072678
867.187500	0.131451
875.000000	0.189206
882.812500	0.058906
890.625000	0.144982
898.437500	0.169994
906.250000	0.081216
914.062500	0.103240
921.875000	0.061843
929.687500	0.164973
937.500000	0.213384
945.312500	0.395874
953.125000	0.496239
960.937500	0.246119
968.750000	0.275566
976.562500	0.175125
984.375000	0.198069
992.187500	0.088366
1000.000000	0.011510
1007.812500	0.137167
1015.625000	0.051227
1023.437500	0.067737
1031.250000	0.156870
1039.062500	0.115496
1046.875000	0.040169
1054.687500	0.065624
1062.500000	0.065899
1070.312500	0.208359
1078.125000	0.271162
1085.937500	0.284515
1093.750000	0.274116
1101.562500	0.138937
1109.375000	0.151956
1117.187500	0.035480
1125.000000	0.132156
1132.812500	0.133256
1140.625000	0.162863
1148.437500	0.128906
1156.250000	0.015105
1164.062500	0.139589
1171.875000	0.154053
1179.687500	0.088609
1187.500000	0.044282
1195.312500	0.104923
1203.125000	0.186023
1210.937500	0.250185
1218.750000	0.389574
1226.562500	0.378662
1234.375000	0.203065
1242.187500	0.166982
1250.000000	0.129996
1257.812500	0.222654
1265.625000	0.134463
1273.437500	0.109920
1281.250000	0.059974
1289.062500	0.049711
1296.875000	0.090851
1304.687500	0.157597
1312.500000	0.093129
1320.312500	0.082241
1328.125000	0.039257
1335.937500	0.163569
1343.750000	0.151136
1351.562500	0.230402
1359.375000	0.257478
1367.187500	0.126813
1375.000000	0.105729
1382.812500	0.100970
1390.625000	0.129518
1398.437500	0.131433
1406.250000	0.048024
1414.062500	0.042553
1421.875000	0.113512
1429.687500	0.065676
1437.500000	0.115636
1445.312500	0.093474
1453.125000	0.027926
1460.937500	0.052260
1468.750000	0.086157
1476.562500	0.157007
1484.375000	0.183900
1492.187500	0.221811
1500.000000	0.284046
1507.812500	0.263166
1515.625000	0.244973
1523.437500	0.078417
1531.250000	0.188688
1539.062500	0.189015
1546.875000	0.150496
1554.687500	0.130472
1562.500000	0.170556
1570.312500	0.096716
1578.125000	0.199404
1585.937500	0.176203
1593.750000	0.056330
1601.562500	0.149688
1609.375000	0.269933
1617.187500	0.279399
1625.000000	0.302878
1632.812500	0.336464
1640.625000	0.326554
1648.437500	0.318184
1656.250000	0.176253
1664.062500	0.206580
1671.875000	0.201289
1679.687500	0.240574
1687.500000	0.082171
1695.312500	0.138421
1703.125000	0.204187
1710.937500	0.119884
1718.750000	0.174715
1726.562500	0.083641
1734.375000	0.145858
1742.187500	0.212615
1750.000000	0.246270
1757.812500	0.264111
1765.625000	0.282130
1773.437500	0.194568
1781.250000	0.143427
1789.062500	0.125764
1796.875000	0.068693
1804.687500	0.180972
1812.500000	0.110538
1820.312500	0.081986
1828.125000	0.154422
1835.937500	0.129203
1843.750000	0.079244
1851.562500	0.168988
1859.375000	0.088397
1867.187500	0.062373
1875.000000	0.018342
1882.812500	0.094036
1890.625000	0.038086
1898.437500	0.028120
1906.250000	0.022508
1914.062500	0.045973
1921.875000	0.018395
1929.687500	0.057685
1937.500000	0.031440
1945.312500	0.057448
1953.125000	0.065424
1960.937500	0.030950
1968.750000	0.091432
1976.562500	0.102739
1984.375000	0.048362
1992.187500	0.089085
ADC Channel:2
Event:2
0.000000	0.008716
7.812500	0.102728
15.625000	0.258303
23.437500	0.176345
31.250000	0.104117
39.062500	0.152500
46.875000	0.175787
54.687500	0.105967
62.500000	0.098084
70.312500	0.077676
78.125000	0.211516
85.937500	0.187490
93.750000	0.083462
101.562500	0.154014
109.375000	0.034536
117.187500	0.189340
125.000000	0.383931
132.812500	2.385420
140.625000	3.624165
148.437500	1.840150
156.250000	0.259347
164.062500	0.201377
171.875000	0.205440
179.687500	0.186717
187.500000	0.085704
195.312500	0.028486
203.125000	0.157945
210.937500	0.037970
218.750000	0.165072
226.562500	0.119305
234.375000	0.109165
242.187500	0.073607
250.000000	0.093851
257.812500	0.196181
265.625000	0.675871
273.437500	2.609078
281.250000	3.462471
289.062500	1.597300
296.875000	0.377942
304.687500	0.365902
312.500000	0.417265
320.312500	0.343003
328.125000	0.225328
335.937500	0.225565
343.750000	0.065754
351.562500	0.112952
359.375000	0.083339
367.187500	0.149244
375.000000	0.251840
382.812500	0.195501
390.625000	0.045687
398.437500	0.106707
406.250000	0.700187
414.062500	2.141348
421.875000	2.494982
429.687500	0.917290
437.500000	0.329350
445.312500	0.249339
453.125000	0.243073
460.937500	0.199295
468.750000	0.104568
476.562500	0.087889
484.375000	0.136363
492.187500	0.019037
500.000000	0.021106
507.812500	0.115910
515.625000	0.108227
523.437500	0.149698
531.250000	0.149328
539.062500	0.191414
546.875000	0.421274
554.687500	0.828769
562.500000	0.764178
570.312500	0.164641
578.125000	0.212273
585.937500	0.048986
593.750000	0.126219
601.562500	0.147134
609.375000	0.027314
617.187500	0.093545
625.000000	0.026307
632.812500	0.029948
640.625000	0.102171
648.437500	0.134194
656.250000	0.090829
664.062500	0.069046
671.875000	0.112399
679.687500	0.198996
687.500000	0.429057
695.312500	0.959483
703.125000	0.862648
710.937500	0.201977
718.750000	0.153925
726.562500	0.099022
734.375000	0.118129
742.187500	0.166616
750.000000	0.166022
757.812500	0.123876
765.625000	0.064636
773.437500	0.047687
781.250000	0.015628
789.062500	0.087361
796.875000	0.144732
804.687500	0.129045
812.500000	0.157715
820.312500	0.330918
828.125000	0.696426
835.937500	1.114133
843.750000	0.925233
851.562500	0.213706
859.375000	0.216982
867.187500	0.094458
875.000000	0.191048
882.812500	0.163202
890.625000	0.160405
898.437500	0.023504
906.250000	0.190425
914.062500	0.061213
921.875000	0.101823
929.687500	0.045605
937.500000	0.099826
945.312500	0.179009
953.125000	0.189306
960.937500	0.303029
968.750000	0.421124
976.562500	0.504586
984.375000	0.291627
992.187500	0.091101
1000.000000	0.051924
1007.812500	0.127684
1015.625000	0.133901
1023.437500	0.088970
1031.250000	0.040270
1039.062500	0.126248
1046.875000	0.087544
1054.687500	0.140938
1062.500000	0.083076
1070.312500	0.079601
1078.125000	0.169587
1085.937500	0.202604
1093.750000	0.110376
1101.562500	0.062248
1109.375000	0.225385
1117.187500	0.394640
1125.000000	0.326624
1132.812500	0.059405
1140.625000	0.051375
1148.437500	0.040632
1156.250000	0.091581
1164.062500	0.080127
1171.875000	0.074433
1179.687500	0.085306
1187.500000	0.039713
1195.312500	0.142608
1203.125000	0.089257
1210.937500	0.051856
1218.750000	0.045757
1226.562500	0.046907
1234.375000	0.071849
1242.187500	0.140004
1250.000000	0.266571
1257.812500	0.295380
1265.625000	0.154032
1273.437500	0.004923
1281.250000	0.063925
1289.062500	0.032686
1296.875000	0.076239
1304.687500	0.061784
1312.500000	0.110190
1320.312500	0.070881
1328.125000	0.151870
1335.937500	0.137382
1343.750000	0.044330
1351.562500	0.065386
1359.375000	0.031780
1367.187500	0.013017
1375.000000	0.022605
1382.812500	0.063374
1390.625000	0.090186
1398.437500	0.314043
1406.250000	0.213647
1414.062500	0.031570
1421.875000	0.146205
1429.687500	0.131061
1437.500000	0.126533
1445.312500	0.109674
1453.125000	0.087915
1460.937500	0.081231
1468.750000	0.103745
1476.562500	0.171418
1484.375000	0.122766
1492.187500	0.112019
1500.000000	0.136570
1507.812500	0.051592
1515.625000	0.083299
1523.437500	0.170039
1531.250000	0.293332
1539.062500	0.355223
1546.875000	0.216054
1554.687500	0.116126
1562.500000	0.068960
1570.312500	0.031835
1578.125000	0.063038
1585.937500	0.020884
1593.750000	0.032362
1601.562500	0.051057
1609.375000	0.039724
1617.187500	0.145462
1625.000000	0.145929
1632.812500	0.051753
1640.625000	0.058048
1648.437500	0.016740
1656.250000	0.153842
1664.062500	0.275306
1671.875000	0.390246
1679.687500	0.314002
1687.500000	0.069714
1695.312500	0.124460
1703.125000	0.031482
1710.937500	0.069009
1718.750000	0.089785
1726.562500	0.057009
1734.375000	0.048873
1742.187500	0.098799
1750.000000	0.036923
1757.812500	0.126915
1765.625000	0.218285
1773.437500	0.187491
1781.250000	0.103300
1789.062500	0.082691
1796.875000	0.123813
1804.687500	0.270410
1812.500000	0.358638
1820.312500	0.275828
1828.125000	0.141196
1835.937500	0.114306
1843.750000	0.129769
1851.562500	0.068624
1859.375000	0.147266
1867.187500	0.140995
1875.000000	0.111086
1882.812500	0.047761
1890.625000	0.112585
1898.437500	0.106005
1906.250000	0.160285
1914.062500	0.110262
1921.875000	0.097683
1929.687500	0.112145
1937.500000	0.072728
1945.312500	0.078128
1953.125000	0.113073
1960.937500	0.036600
1968.750000	0.110119
1976.562500	0.085341
1984.375000	0.055446
1992.187500	0.018435
ADC Channel:2
Event:3
0.000000	0.374258
7.812500	0.293814
15.625000	0.122219
23.437500	0.045119
31.250000	0.111195
39.062500	0.142577
46.875000	0.069224
54.687500	0.040437
62.500000	0.089142
70.312500	0.044167
78.125000	0.057670
85.937500	0.028797
93.750000	0.065742
101.562500	0.094078
109.375000	0.057547
117.187500	0.095703
125.000000	0.257160
132.812500	2.297991
140.625000	3.670672
148.437500	1.590316
156.250000	0.104042
164.062500	0.128307
171.875000	0.053116
179.687500	0.067828
187.500000	0.057757
195.312500	0.084483
203.125000	0.084409
210.937500	0.074637
218.750000	0.029696
226.562500	0.074604
234.375000	0.071959
242.187500	0.175027
250.000000	0.128365
257.812500	0.176474
265.625000	0.452509
273.437500	2.658993
281.250000	3.866128
289.062500	1.415055
296.875000	0.298650
304.687500	0.230249
312.500000	0.035905
320.312500	0.120509
328.125000	0.130855
335.937500	0.111469
343.750000	0.072319
351.562500	0.067912
359.375000	0.034064
367.187500	0.061940
375.000000	0.060975
382.812500	0.036071
390.625000	0.092336
398.437500	0.132943
406.250000	0.504698
414.062500	2.254837
421.875000	2.818898
429.687500	1.216719
437.500000	0.241615
445.312500	0.157345
453.125000	0.194550
460.937500	0.194150
468.750000	0.070536
476.562500	0.054065
484.375000	0.090159
492.187500	0.013103
500.000000	0.066381
507.812500	0.067379
515.625000	0.103694
523.437500	0.081344
531.250000	0.062233
539.062500	0.077163
546.875000	0.263314
554.687500	0.748818
562.500000	0.842480
570.312500	0.318831
578.125000	0.080048
585.937500	0.046091
593.750000	0.074799
601.562500	0.044101
609.375000	0.048893
617.187500	0.059044
625.000000	0.032347
632.812500	0.050899
640.625000	0.045020
648.437500	0.108643
656.250000	0.083866
664.062500	0.095227
671.875000	0.029826
679.687500	0.199024
687.500000	0.398773
695.312500	0.836328
703.125000	0.808468
710.937500	0.453164
718.750000	0.114796
726.562500	0.207483
734.375000	0.066794
742.187500	0.051810
750.000000	0.087378
757.812500	0.035233
765.625000	0.036442
773.437500	0.075523
781.250000	0.036751
789.062500	0.078345
796.875000	0.073502
804.687500	0.040465
812.500000	0.128839
820.312500	0.132932
828.125000	0.559020
835.937500	1.160655
843.750000	1.058885
851.562500	0.560728
859.375000	0.058572
867.187500	0.166837
875.000000	0.058009
882.812500	0.067394
890.625000	0.041735
898.437500	0.061959
906.250000	0.022820
914.062500	0.118204
921.875000	0.101701
929.687500	0.045472
937.500000	0.156303
945.312500	0.154810
953.125000	0.037273
960.937500	0.148213
968.750000	0.171753
976.562500	0.401519
984.375000	0.309684
992.187500	0.041376
1000.000000	0.099935
1007.812500	0.077741
1015.625000	0.054825
1023.437500	0.077520
1031.250000	0.081868
1039.062500	0.054720
1046.875000	0.063962
1054.687500	0.151153
1062.500000	0.133381
1070.312500	0.074072
1078.125000	0.040009
1085.937500	0.067107
1093.750000	0.013946
1101.562500	0.035048
1109.375000	0.209760
1117.187500	0.378407
1125.000000	0.329551
1132.812500	0.162355
1140.625000	0.068524
1148.437500	0.137851
1156.250000	0.100633
1164.062500	0.080816
1171.875000	0.079835
1179.687500	0.045280
1187.500000	0.048919
1195.312500	0.087000
1203.125000	0.074110
1210.937500	0.091620
1218.750000	0.061444
1226.562500	0.091107
1234.375000	0.129875
1242.187500	0.181132
1250.000000	0.349825
1257.812500	0.354457
1265.625000	0.275809
1273.437500	0.155072
1281.250000	0.030012
1289.062500	0.030004
1296.875000	0.088470
1304.687500	0.104594
1312.500000	0.133900
1320.312500	0.084846
1328.125000	0.102224
1335.937500	0.111511
1343.750000	0.045791
1351.562500	0.058147
1359.375000	0.088680
1367.187500	0.125018
1375.000000	0.053523
1382.812500	0.180511
1390.625000	0.193718
1398.437500	0.199956
1406.250000	0.279285
1414.062500	0.205078
1421.875000	0.162488
1429.687500	0.169471
1437.500000	0.035675
1445.312500	0.149278
1453.125000	0.139013
1460.937500	0.079475
1468.750000	0.145526
1476.562500	0.206350
1484.375000	0.135927
1492.187500	0.105197
1500.000000	0.024620
1507.812500	0.025166
1515.625000	0.075021
1523.437500	0.109124
1531.250000	0.289236
1539.062500	0.372632
1546.875000	0.319297
1554.687500	0.134189
1562.500000	0.174814
1570.312500	0.122296
1578.125000	0.065028
1585.937500	0.099588
1593.750000	0.054618
1601.562500	0.029606
1609.375000	0.044154
1617.187500	0.078931
1625.000000	0.080889
1632.812500	0.155369
1640.625000	0.099772
1648.437500	0.048570
1656.250000	0.136278
1664.062500	0.172190
1671.875000	0.288666
1679.687500	0.332527
1687.500000	0.291802
1695.312500	0.135334
1703.125000	0.041557
1710.937500	0.025673
1718.750000	0.082182
1726.562500	0.104733
1734.375000	0.058692
1742.187500	0.036109
1750.000000	0.076924
1757.812500	0.138796
1765.625000	0.143082
1773.437500	0.055803
1781.250000	0.094255
1789.062500	0.102417
1796.875000	0.058771
1804.687500	0.119814
1812.500000	0.263380
1820.312500	0.369154
1828.125000	0.348801
1835.937500	0.134056
1843.750000	0.129490
1851.562500	0.125835
1859.375000	0.009438
1867.187500	0.067312
1875.000000	0.054449
1882.812500	0.037253
1890.625000	0.007918
1898.437500	0.046873
1906.250000	0.106043
1914.062500	0.016828
1921.875000	0.095060
1929.687500	0.027957
1937.500000	0.045846
1945.312500	0.104397
1953.125000	0.137954
1960.937500	0.130088
1968.750000	0.089417
1976.562500	0.072680
1984.375000	0.055965
1992.187500	0.073261
ADC Channel:2
Event:4
0.000000	0.147274
7.812500	0.269005
15.625000	0.213578
23.437500	0.183706
31.250000	0.210526
39.062500	0.178751
46.875000	0.061918
54.687500	0.176369
62.500000	0.120578
70.312500	0.096965
78.125000	0.168798
85.937500	0.209369
93.750000	0.171716
101.562500	0.259168
109.375000	0.204518
117.187500	0.115426
125.000000	0.400058
132.812500	1.984550
140.625000	3.171530
148.437500	1.765862
156.250000	0.005896
164.062500	0.243409
171.875000	0.196130
179.687500	0.241513
187.500000	0.203968
195.312500	0.119311
203.125000	0.154257
210.937500	0.134217
218.750000	0.155327
226.562500	0.170086
234.375000	0.229491
242.187500	0.242429
250.000000	0.300576
257.812500	0.663770
265.625000	1.051059
273.437500	2.803611
281.250000	3.810918
289.062500	1.961886
296.875000	0.129159
304.687500	0.407814
312.500000	0.297439
320.312500	0.106363
328.125000	0.071546
335.937500	0.150373
343.750000	0.037515
351.562500	0.145896
359.375000	0.123359
367.187500	0.168099
375.000000	0.141991
382.812500	0.139159
390.625000	0.318179
398.437500	0.615051
406.250000	0.860219
414.062500	1.891659
421.875000	2.446075
429.687500	1.289312
437.500000	0.226965
445.312500	0.251451
453.125000	0.160634
460.937500	0.031989
468.750000	0.110243
476.562500	0.125405
484.375000	0.069970
492.187500	0.160494
500.000000	0.172348
507.812500	0.170771
515.625000	0.084952
523.437500	0.091546
531.250000	0.122797
539.062500	0.225186
546.875000	0.390116
554.687500	0.674901
562.500000	0.632903
570.312500	0.227426
578.125000	0.194862
585.937500	0.092767
593.750000	0.010701
601.562500	0.078783
609.375000	0.102433
617.187500	0.051461
625.000000	0.012582
632.812500	0.024117
640.625000	0.028284
648.437500	0.062243
656.250000	0.110614
664.062500	0.013563
671.875000	0.149087
679.687500	0.305246
687.500000	0.392412
695.312500	0.811711
703.125000	0.974031
710.937500	0.453616
718.750000	0.241785
726.562500	0.166402
734.375000	0.061806
742.187500	0.035762
750.000000	0.106669
757.812500	0.136105
765.625000	0.063041
773.437500	0.086951
781.250000	0.018441
789.062500	0.037368
796.875000	0.056144
804.687500	0.114407
812.500000	0.244032
820.312500	0.376868
828.125000	0.432117
835.937500	0.771564
843.750000	0.943981
851.562500	0.568969
859.375000	0.299751
867.187500	0.074099
875.000000	0.057150
882.812500	0.065317
890.625000	0.019482
898.437500	0.028200
906.250000	0.049241
914.062500	0.059645
921.875000	0.051686
929.687500	0.064978
937.500000	0.060151
945.312500	0.057526
953.125000	0.152336
960.937500	0.291920
968.750000	0.374235
976.562500	0.481058
984.375000	0.299169
992.187500	0.153452
1000.000000	0.241801
1007.812500	0.138540
1015.625000	0.065636
1023.437500	0.030991
1031.250000	0.075967
1039.062500	0.088974
1046.875000	0.088052
1054.687500	0.104752
1062.500000	0.052690
1070.312500	0.014617
1078.125000	0.106801
1085.937500	0.175182
1093.750000	0.195310
1101.562500	0.195894
1109.375000	0.212033
1117.187500	0.241354
1125.000000	0.159473
1132.812500	0.094066
1140.625000	0.081748
1148.437500	0.048159
1156.250000	0.087385
1164.062500	0.105269
1171.875000	0.058330
1179.687500	0.141449
1187.500000	0.110816
1195.312500	0.067019
1203.125000	0.056910
1210.937500	0.045243
1218.750000	0.055580
1226.562500	0.061071
1234.375000	0.140851
1242.187500	0.252251
1250.000000	0.314645
1257.812500	0.341496
1265.625000	0.330080
1273.437500	0.189801
1281.250000	0.128448
1289.062500	0.070629
1296.875000	0.087189
1304.687500	0.157819
1312.500000	0.109180
1320.312500	0.069887
1328.125000	0.122982
1335.937500	0.063136
1343.750000	0.020111
1351.562500	0.012219
1359.375000	0.020171
1367.187500	0.093270
1375.000000	0.174166
1382.812500	0.205409
1390.625000	0.215745
1398.437500	0.341473
1406.250000	0.327226
1414.062500	0.144045
1421.875000	0.221147
1429.687500	0.150592
1437.500000	0.093586
1445.312500	0.130153
1453.125000	0.150759
1460.937500	0.065639
1468.750000	0.143308
1476.562500	0.129365
1484.375000	0.042226
1492.187500	0.023079
1500.000000	0.120421
1507.812500	0.243167
1515.625000	0.280444
1523.437500	0.276840
1531.250000	0.231197
1539.062500	0.243296
1546.875000	0.328439
1554.687500	0.303511
1562.500000	0.151749
1570.312500	0.145884
1578.125000	0.104540
1585.937500	0.099207
1593.750000	0.092370
1601.562500	0.082453
1609.375000	0.162921
1617.187500	0.090281
1625.000000	0.081951
1632.812500	0.164960
1640.625000	0.229627
1648.437500	0.240138
1656.250000	0.273800
1664.062500	0.303759
1671.875000	0.243743
1679.687500	0.220586
1687.500000	0.217355
1695.312500	0.285288
1703.125000	0.180019
1710.937500	0.042915
1718.750000	0.124976
1726.562500	0.104441
1734.375000	0.055614
1742.187500	0.045535
1750.000000	0.092103
1757.812500	0.046022
1765.625000	0.044917
1773.437500	0.098805
1781.250000	0.166214
1789.062500	0.184269
1796.875000	0.158232
1804.687500	0.083911
1812.500000	0.030806
1820.312500	0.151691
1828.125000	0.224196
1835.937500	0.147414
1843.750000	0.138814
1851.562500	0.063803
1859.375000	0.047999
1867.187500	0.057174
1875.000000	0.093386
1882.812500	0.124994
1890.625000	0.052800
1898.437500	0.061364
1906.250000	0.027376
1914.062500	0.078508
1921.875000	0.069359
1929.687500	0.021715
1937.500000	0.040507
1945.312500	0.072996
1953.125000	0.109047
1960.937500	0.115872
1968.750000	0.164934
1976.562500	0.134377
1984.375000	0.071939
1992.187500	0.066623
ADC Channel:2
Event:5
0.000000	0.113578
7.812500	0.130778
15.625000	0.120504
23.437500	0.032046
31.250000	0.102439
39.062500	0.089137
46.875000	0.050779
54.687500	0.094077
62.500000	0.090145
70.312500	0.105001
78.125000	0.115009
85.937500	0.068694
93.750000	0.018840
101.562500	0.057329
109.375000	0.030030
117.187500	0.096757
125.000000	0.179352
132.812500	0.547387
140.625000	2.721815
148.437500	2.529324
156.250000	0.562150
164.062500	0.037239
171.875000	0.062104
179.687500	0.121592
187.500000	0.122248
195.312500	0.034049
203.125000	0.046427
210.937500	0.070541
218.750000	0.068245
226.562500	0.106651
234.375000	0.142723
242.187500	0.143288
250.000000	0.030187
257.812500	0.117133
265.625000	0.034302
273.437500	0.146894
281.250000	2.589445
289.062500	4.721606
296.875000	2.203102
304.687500	0.170304
312.500000	0.121473
320.312500	0.094392
328.125000	0.153912
335.937500	0.164234
343.750000	0.081438
351.562500	0.082398
359.375000	0.149210
367.187500	0.119055
375.000000	0.049748
382.812500	0.147765
390.625000	0.210755
398.437500	0.017926
406.250000	0.130089
414.062500	0.166487
421.875000	0.675891
429.687500	2.694190
437.500000	2.370115
445.312500	0.621629
453.125000	0.066472
460.937500	0.131201
468.750000	0.074484
476.562500	0.158272
484.375000	0.139963
492.187500	0.126543
500.000000	0.072230
507.812500	0.043971
515.625000	0.050612
523.437500	0.052640
531.250000	0.130020
539.062500	0.185965
546.875000	0.049767
554.687500	0.118867
562.500000	0.078974
570.312500	0.032673
578.125000	0.102319
585.937500	0.090023
593.750000	0.055191
601.562500	0.084724
609.375000	0.019108
617.187500	0.092012
625.000000	0.086446
632.812500	0.069150
640.625000	0.077874
648.437500	0.067113
656.250000	0.082962
664.062500	0.159922
671.875000	0.197445
679.687500	0.224700
687.500000	0.176323
695.312500	0.138137
703.125000	0.169351
710.937500	0.238079
718.750000	1.181333
726.562500	0.965012
734.375000	0.155268
742.187500	0.117300
750.000000	0.010466
757.812500	0.023102
765.625000	0.059187
773.437500	0.089450
781.250000	0.057547
789.062500	0.086420
796.875000	0.132731
804.687500	0.086441
812.500000	0.078587
820.312500	0.229900
828.125000	0.145041
835.937500	0.143597
843.750000	0.132855
851.562500	0.036618
859.375000	0.689618
867.187500	0.958271
875.000000	0.495928
882.812500	0.124270
890.625000	0.022082
898.437500	0.050962
906.250000	0.072108
914.062500	0.050928
921.875000	0.059597
929.687500	0.099326
937.500000	0.089945
945.312500	0.066061
953.125000	0.057919
960.937500	0.038876
968.750000	0.108655
976.562500	0.082269
984.375000	0.044082
992.187500	0.110477
1000.000000	0.229269
1007.812500	0.652483
1015.625000	0.512625
1023.437500	0.146064
1031.250000	0.096661
1039.062500	0.089256
1046.875000	0.099985
1054.687500	0.059057
1062.500000	0.041073
1070.312500	0.047179
1078.125000	0.127000
1085.937500	0.131664
1093.750000	0.091077
1101.562500	0.055959
1109.375000	0.089444
1117.187500	0.082275
1125.000000	0.037194
1132.812500	0.045723
1140.625000	0.112584
1148.437500	0.352139
1156.250000	0.449385
1164.062500	0.283919
1171.875000	0.089793
1179.687500	0.088949
1187.500000	0.083528
1195.312500	0.130160
1203.125000	0.056152
1210.937500	0.078683
1218.750000	0.061759
1226.562500	0.046490
1234.375000	0.059261
1242.187500	0.052324
1250.000000	0.080894
1257.812500	0.148810
1265.625000	0.049687
1273.437500	0.113372
1281.250000	0.050226
1289.062500	0.089045
1296.875000	0.191903
1304.687500	0.147787
1312.500000	0.055858
1320.312500	0.074210
1328.125000	0.074054
1335.937500	0.084584
1343.750000	0.123760
1351.562500	0.089149
1359.375000	0.040740
1367.187500	0.008559
1375.000000	0.036990
1382.812500	0.122384
1390.625000	0.208614
1398.437500	0.306936
1406.250000	0.256254
1414.062500	0.163213
1421.875000	0.081273
1429.687500	0.118335
1437.500000	0.603437
1445.312500	0.782357
1453.125000	0.349050
1460.937500	0.149873
1468.750000	0.082279
1476.562500	0.061647
1484.375000	0.081148
1492.187500	0.112740
1500.000000	0.099715
1507.812500	0.026430
1515.625000	0.117163
1523.437500	0.112741
1531.250000	0.039040
1539.062500	0.246225
1546.875000	0.284354
1554.687500	0.151877
1562.500000	0.048369
1570.312500	0.100464
1578.125000	0.257248
1585.937500	0.565246
1593.750000	0.478416
1601.562500	0.202000
1609.375000	0.024188
1617.187500	0.046278
1625.000000	0.066977
1632.812500	0.090141
1640.625000	0.069320
1648.437500	0.110172
1656.250000	0.093652
1664.062500	0.060154
1671.875000	0.008373
1679.687500	0.132251
1687.500000	0.310686
1695.312500	0.237887
1703.125000	0.120113
1710.937500	0.059240
1718.750000	0.005299
1726.562500	0.081290
1734.375000	0.121691
1742.187500	0.054701
1750.000000	0.038582
1757.812500	0.098986
1765.625000	0.092083
1773.437500	0.027463
1781.250000	0.068800
1789.062500	0.055762
1796.875000	0.092855
1804.687500	0.118335
1812.500000	0.090566
1820.312500	0.144713
1828.125000	0.245761
1835.937500	0.338524
1843.750000	0.236124
1851.562500	0.055675
1859.375000	0.093067
1867.187500	0.096290
1875.000000	0.225684
1882.812500	0.143353
1890.625000	0.059386
1898.437500	0.075499
1906.250000	0.042537
1914.062500	0.078430
1921.875000	0.002268
1929.687500	0.069020
1937.500000	0.072379
1945.312500	0.051658
1953.125000	0.075987
1960.937500	0.053592
1968.750000	0.030254
1976.562500	0.053485
1984.375000	0.097494
1992.187500	0.020055
ADC Channel:2
Event:6
0.000000	0.122061
7.812500	0.092751
15.625000	0.026867
23.437500	0.058506
31.250000	0.101960
39.062500	0.079437
46.875000	0.062177
54.687500	0.034807
62.500000	0.049684
70.312500	0.022522
78.125000	0.064622
85.937500	0.082919
93.750000	0.090229
101.562500	0.075515
109.375000	0.125654
117.187500	0.079856
125.000000	0.133545
132.812500	0.256315
140.625000	2.243238
148.437500	2.708770
156.250000	0.769833
164.062500	0.026134
171.875000	0.086990
179.687500	0.035858
187.500000	0.070072
195.312500	0.045522
203.125000	0.058000
210.937500	0.106424
218.750000	0.122863
226.562500	0.080631
234.375000	0.110940
242.187500	0.078690
250.000000	0.046034
257.812500	0.031555
265.625000	0.159872
273.437500	0.230007
281.250000	1.527153
289.062500	4.688270
296.875000	3.530299
304.687500	0.605428
312.500000	0.217473
320.312500	0.180478
328.125000	0.050573
335.937500	0.090083
343.750000	0.078038
351.562500	0.127797
359.375000	0.160117
367.187500	0.149044
375.000000	0.148696
382.812500	0.063176
390.625000	0.098793
398.437500	0.055318
406.250000	0.242636
414.062500	0.202129
421.875000	0.208736
429.687500	1.558289
437.500000	2.665825
445.312500	1.254704
453.125000	0.079326
460.937500	0.141250
468.750000	0.054377
476.562500	0.087914
484.375000	0.106608
492.187500	0.089314
500.000000	0.158202
507.812500	0.103332
515.625000	0.145603
523.437500	0.121203
531.250000	0.016737
539.062500	0.134551
546.875000	0.083344
554.687500	0.064923
562.500000	0.053964
570.312500	0.052904
578.125000	0.255761
585.937500	0.258905
593.750000	0.105687
601.562500	0.060408
609.375000	0.012237
617.187500	0.112549
625.000000	0.099437
632.812500	0.039626
640.625000	0.159853
648.437500	0.206821
656.250000	0.173339
664.062500	0.092537
671.875000	0.045258
679.687500	0.066143
687.500000	0.116851
695.312500	0.052748
703.125000	0.111414
710.937500	0.123104
718.750000	0.579700
726.562500	1.391119
734.375000	1.027343
742.187500	0.240796
750.000000	0.141834
757.812500	0.121111
765.625000	0.081689
773.437500	0.048913
781.250000	0.107279
789.062500	0.183348
796.875000	0.186837
804.687500	0.121194
812.500000	0.041237
820.312500	0.094472
828.125000	0.111355
835.937500	0.087004
843.750000	0.152214
851.562500	0.097801
859.375000	0.138377
867.187500	0.506327
875.000000	0.719528
882.812500	0.351249
890.625000	0.023092
898.437500	0.086001
906.250000	0.039792
914.062500	0.064596
921.875000	0.026361
929.687500	0.081928
937.500000	0.071350
945.312500	0.023435
953.125000	0.049821
960.937500	0.011001
968.750000	0.071685
976.562500	0.083886
984.375000	0.066988
992.187500	0.096227
1000.000000	0.071905
1007.812500	0.206264
1015.625000	0.616848
1023.437500	0.677447
1031.250000	0.303900
1039.062500	0.095606
1046.875000	0.075724
1054.687500	0.037880
1062.500000	0.032565
1070.312500	0.048200
1078.125000	0.038279
1085.937500	0.014234
1093.750000	0.030841
1101.562500	0.043503
1109.375000	0.024675
1117.187500	0.013611
1125.000000	0.086567
1132.812500	0.151014
1140.625000	0.069917
1148.437500	0.048410
1156.250000	0.130817
1164.062500	0.230072
1171.875000	0.172891
1179.687500	0.051738
1187.500000	0.082856
1195.312500	0.054770
1203.125000	0.064790
1210.937500	0.120459
1218.750000	0.034674
1226.562500	0.049660
1234.375000	0.053864
1242.187500	0.057753
1250.000000	0.111848
1257.812500	0.063133
1265.625000	0.076190
1273.437500	0.091239
1281.250000	0.084705
1289.062500	0.046212
1296.875000	0.083350
1304.687500	0.261217
1312.500000	0.340718
1320.312500	0.221540
1328.125000	0.052460
1335.937500	0.034826
1343.750000	0.082977
1351.562500	0.065756
1359.375000	0.069576
1367.187500	0.178470
1375.000000	0.286738
1382.812500	0.260080
1390.625000	0.198141
1398.437500	0.088865
1406.250000	0.079479
1414.062500	0.137205
1421.875000	0.159696
1429.687500	0.197053
1437.500000	0.100190
1445.312500	0.374125
1453.125000	0.733901
1460.937500	0.796110
1468.750000	0.346716
1476.562500	0.116076
1484.375000	0.101646
1492.187500	0.061852
1500.000000	0.045979
1507.812500	0.084983
1515.625000	0.258112
1523.437500	0.301082
1531.250000	0.197242
1539.062500	0.114124
1546.875000	0.037486
1554.687500	0.121898
1562.500000	0.037559
1570.312500	0.167447
1578.125000	0.056598
1585.937500	0.118431
1593.750000	0.214832
1601.562500	0.361099
1609.375000	0.272007
1617.187500	0.009521
1625.000000	0.128454
1632.812500	0.068690
1640.625000	0.099237
1648.437500	0.123230
1656.250000	0.053402
1664.062500	0.197328
1671.875000	0.150388
1679.687500	0.070294
1687.500000	0.065166
1695.312500	0.039985
1703.125000	0.140606
1710.937500	0.077901
1718.750000	0.040928
1726.562500	0.012310
1734.375000	0.053518
1742.187500	0.125886
1750.000000	0.139408
1757.812500	0.099272
1765.625000	0.044022
1773.437500	0.009316
1781.250000	0.062853
1789.062500	0.093963
1796.875000	0.032648
1804.687500	0.231166
1812.500000	0.327573
1820.312500	0.238095
1828.125000	0.157371
1835.937500	0.028399
1843.750000	0.143503
1851.562500	0.155694
1859.375000	0.104949
1867.187500	0.042824
1875.000000	0.060608
1882.812500	0.175386
1890.625000	0.227888
1898.437500	0.211356
1906.250000	0.129894
1914.062500	0.075387
1921.875000	0.013616
1929.687500	0.028110
1937.500000	0.047382
1945.312500	0.083211
1953.125000	0.159333
1960.937500	0.150076
1968.750000	0.078276
1976.562500	0.016055
1984.375000	0.068607
1992.187500	0.049417
ADC Channel:2
Event:7
0.000000	0.177621
7.812500	0.108305
15.625000	0.061015
23.437500	0.116308
31.250000	0.185421
39.062500	0.124292
46.875000	0.091336
54.687500	0.101871
62.500000	0.070412
70.312500	0.084616
78.125000	0.054600
85.937500	0.029040
93.750000	0.033125
101.562500	0.062136
109.375000	0.105966
117.187500	0.063173
125.000000	0.187944
132.812500	0.471423
140.625000	2.418251
148.437500	2.441364
156.250000	0.677519
164.062500	0.179951
171.875000	0.105125
179.687500	0.033506
187.500000	0.107100
195.312500	0.150363
203.125000	0.150839
210.937500	0.088621
218.750000	0.061919
226.562500	0.038402
234.375000	0.053307
242.187500	0.058223
250.000000	0.086324
257.812500	0.048193
265.625000	0.245066
273.437500	0.639400
281.250000	2.613171
289.062500	4.750011
296.875000	2.515142
304.687500	0.506539
312.500000	0.195370
320.312500	0.143455
328.125000	0.066928
335.937500	0.131367
343.750000	0.112324
351.562500	0.099904
359.375000	0.099359
367.187500	0.093088
375.000000	0.072729
382.812500	0.080937
390.625000	0.080931
398.437500	0.052914
406.250000	0.201099
414.062500	0.352220
421.875000	0.848401
429.687500	2.352899
437.500000	2.277779
445.312500	0.909770
453.125000	0.185701
460.937500	0.052601
468.750000	0.101355
476.562500	0.051537
484.375000	0.057175
492.187500	0.008051
500.000000	0.066604
507.812500	0.074358
515.625000	0.072058
523.437500	0.111364
531.250000	0.119388
539.062500	0.063820
546.875000	0.010619
554.687500	0.071674
562.500000	0.073218
570.312500	0.153737
578.125000	0.208693
585.937500	0.161314
593.750000	0.128162
601.562500	0.084294
609.375000	0.088347
617.187500	0.049195
625.000000	0.040340
632.812500	0.067053
640.625000	0.062619
648.437500	0.092582
656.250000	0.163044
664.062500	0.211306
671.875000	0.184131
679.687500	0.117674
687.500000	0.137900
695.312500	0.031123
703.125000	0.225878
710.937500	0.544281
718.750000	0.968993
726.562500	0.853498
734.375000	0.635980
742.187500	0.151048
750.000000	0.204727
757.812500	0.200490
765.625000	0.036928
773.437500	0.080244
781.250000	0.050857
789.062500	0.006918
796.875000	0.084866
804.687500	0.151798
812.500000	0.109767
820.312500	0.048987
828.125000	0.062012
835.937500	0.048239
843.750000	0.161755
851.562500	0.194984
859.375000	0.439552
867.187500	0.507719
875.000000	0.446094
882.812500	0.383626
890.625000	0.105455
898.437500	0.078408
906.250000	0.071570
914.062500	0.095747
921.875000	0.134060
929.687500	0.089843
937.500000	0.037347
945.312500	0.027004
953.125000	0.024450
960.937500	0.027915
968.750000	0.102205
976.562500	0.180051
984.375000	0.161904
992.187500	0.287074
1000.000000	0.405790
1007.812500	0.525613
1015.625000	0.609311
1023.437500	0.460802
1031.250000	0.108064
1039.062500	0.086408
1046.875000	0.079373
1054.687500	0.124117
1062.500000	0.114997
1070.312500	0.075883
1078.125000	0.100597
1085.937500	0.071811
1093.750000	0.067790
1101.562500	0.127599
1109.375000	0.147429
1117.187500	0.167515
1125.000000	0.153063
1132.812500	0.148225
1140.625000	0.193486
1148.437500	0.231974
1156.250000	0.319190
1164.062500	0.281769
1171.875000	0.113767
1179.687500	0.079721
1187.500000	0.079286
1195.312500	0.120921
1203.125000	0.080902
1210.937500	0.061068
1218.750000	0.050392
1226.562500	0.062044
1234.375000	0.012868
1242.187500	0.028154
1250.000000	0.064931
1257.812500	0.051067
1265.625000	0.060060
1273.437500	0.124533
1281.250000	0.124145
1289.062500	0.204314
1296.875000	0.304627
1304.687500	0.249938
1312.500000	0.156009
1320.312500	0.124915
1328.125000	0.087494
1335.937500	0.054109
1343.750000	0.053732
1351.562500	0.081803
1359.375000	0.046558
1367.187500	0.069588
1375.000000	0.156082
1382.812500	0.265996
1390.625000	0.309963
1398.437500	0.215702
1406.250000	0.072927
1414.062500	0.126935
1421.875000	0.261331
1429.687500	0.332068
1437.500000	0.425408
1445.312500	0.518847
1453.125000	0.652162
1460.937500	0.467780
1468.750000	0.108931
1476.562500	0.161595
1484.375000	0.116209
1492.187500	0.055681
1500.000000	0.083617
1507.812500	0.044398
[truncated: 50,890 more rows]
