# Supplementary material for: Insect Biometrics: Optoacoustic Signal Processing and Its Applications to Remote Monitoring of McPhail Type Traps
Source: PLoS One. 2015 Nov 6;10(11):e0140474. doi: 10.1371/journal.pone.0140474 (PMC4636391; doi:10.1371/journal.pone.0140474)
Supplement: S2 Multimedia — (ZIP) [file pone.0140474.s037.zip › B_oleae_pack1.txt]

0.000000	0.042242
7.812500	0.051112
15.625000	0.078177
23.437500	0.058950
31.250000	0.076839
39.062500	0.099410
46.875000	0.089159
54.687500	0.093732
62.500000	0.121380
70.312500	0.117337
78.125000	0.209112
85.937500	0.232115
93.750000	0.457708
101.562500	0.585746
109.375000	0.606219
117.187500	0.887643
125.000000	0.770594
132.812500	0.660913
140.625000	0.450538
148.437500	0.309832
156.250000	0.259896
164.062500	0.084481
171.875000	0.098523
179.687500	0.057056
187.500000	0.063307
195.312500	0.111493
203.125000	0.020416
210.937500	0.123456
218.750000	0.086035
226.562500	0.050779
234.375000	0.057633
242.187500	0.094860
250.000000	0.110470
257.812500	0.039440
265.625000	0.092578
273.437500	0.053382
281.250000	0.217736
289.062500	0.124068
296.875000	0.051725
304.687500	0.004353
312.500000	0.068187
320.312500	0.059286
328.125000	0.211155
335.937500	0.333258
343.750000	0.066289
351.562500	0.147246
359.375000	0.218291
367.187500	0.279709
375.000000	0.121772
382.812500	0.173894
390.625000	0.327119
398.437500	0.071396
406.250000	0.198684
414.062500	0.092055
421.875000	0.121247
429.687500	0.027629
437.500000	0.186750
445.312500	0.052576
453.125000	0.182646
460.937500	0.118111
468.750000	0.059208
476.562500	0.085656
484.375000	0.124658
492.187500	0.191280
500.000000	0.060839
507.812500	0.122379
515.625000	0.034741
523.437500	0.051794
531.250000	0.092866
539.062500	0.077876
546.875000	0.052049
554.687500	0.053620
562.500000	0.095733
570.312500	0.220597
578.125000	0.171188
585.937500	0.123496
593.750000	0.215442
601.562500	0.101165
609.375000	0.131578
617.187500	0.108671
625.000000	0.017003
632.812500	0.076804
640.625000	0.067243
648.437500	0.059040
656.250000	0.074660
664.062500	0.212852
671.875000	0.127761
679.687500	0.019198
687.500000	0.037131
695.312500	0.042331
703.125000	0.036081
710.937500	0.117876
718.750000	0.092282
726.562500	0.071399
734.375000	0.106561
742.187500	0.177339
750.000000	0.160721
757.812500	0.092360
765.625000	0.102041
773.437500	0.082688
781.250000	0.124918
789.062500	0.125023
796.875000	0.078728
804.687500	0.123067
812.500000	0.083081
820.312500	0.078742
828.125000	0.141167
835.937500	0.033748
843.750000	0.107494
851.562500	0.053372
859.375000	0.023762
867.187500	0.061765
875.000000	0.044921
882.812500	0.072902
890.625000	0.083749
898.437500	0.136217
906.250000	0.215254
914.062500	0.123884
921.875000	0.012946
929.687500	0.125090
937.500000	0.124382
945.312500	0.100577
953.125000	0.074406
960.937500	0.096181
968.750000	0.124449
976.562500	0.085098
984.375000	0.067260
992.187500	0.147146
1000.000000	0.086901
1007.812500	0.041600
1015.625000	0.064196
1023.437500	0.067619
1031.250000	0.062822
1039.062500	0.131110
1046.875000	0.064725
1054.687500	0.068393
1062.500000	0.104048
1070.312500	0.070187
1078.125000	0.091263
1085.937500	0.131629
1093.750000	0.073371
1101.562500	0.084162
1109.375000	0.062935
1117.187500	0.091504
1125.000000	0.062246
1132.812500	0.077492
1140.625000	0.131013
1148.437500	0.091142
1156.250000	0.097322
1164.062500	0.111908
1171.875000	0.066303
1179.687500	0.055489
1187.500000	0.094256
1195.312500	0.056632
1203.125000	0.073241
1210.937500	0.089304
1218.750000	0.009554
1226.562500	0.068086
1234.375000	0.045043
1242.187500	0.118898
1250.000000	0.197309
1257.812500	0.208402
1265.625000	0.095962
1273.437500	0.068085
1281.250000	0.011191
1289.062500	0.115857
1296.875000	0.054374
1304.687500	0.067859
1312.500000	0.053303
1320.312500	0.076389
1328.125000	0.088177
1335.937500	0.075386
1343.750000	0.052193
1351.562500	0.054782
1359.375000	0.052516
1367.187500	0.048867
1375.000000	0.032404
1382.812500	0.099726
1390.625000	0.154505
1398.437500	0.143263
1406.250000	0.006948
1414.062500	0.025062
1421.875000	0.112070
1429.687500	0.133475
1437.500000	0.096298
1445.312500	0.082212
1453.125000	0.099937
1460.937500	0.119506
1468.750000	0.156856
1476.562500	0.191849
1484.375000	0.156860
1492.187500	0.134397
1500.000000	0.029604
1507.812500	0.083336
1515.625000	0.025441
1523.437500	0.005489
1531.250000	0.049092
1539.062500	0.121183
1546.875000	0.073563
1554.687500	0.113013
1562.500000	0.133207
1570.312500	0.029649
1578.125000	0.155346
1585.937500	0.126566
1593.750000	0.071136
1601.562500	0.080914
1609.375000	0.075096
1617.187500	0.097800
1625.000000	0.020347
1632.812500	0.056092
1640.625000	0.018397
1648.437500	0.065243
1656.250000	0.062325
1664.062500	0.070181
1671.875000	0.084426
1679.687500	0.105416
1687.500000	0.090218
1695.312500	0.064090
1703.125000	0.043348
1710.937500	0.070318
1718.750000	0.083891
1726.562500	0.045738
1734.375000	0.056794
1742.187500	0.048135
1750.000000	0.012992
1757.812500	0.027939
1765.625000	0.028128
1773.437500	0.040201
1781.250000	0.045561
1789.062500	0.044219
1796.875000	0.026334
1804.687500	0.033818
1812.500000	0.016939
1820.312500	0.088737
1828.125000	0.109144
1835.937500	0.068555
1843.750000	0.032733
1851.562500	0.060428
1859.375000	0.019816
1867.187500	0.139953
1875.000000	0.202418
1882.812500	0.196600
1890.625000	0.144226
1898.437500	0.114853
1906.250000	0.084024
1914.062500	0.046022
1921.875000	0.023458
1929.687500	0.119556
1937.500000	0.071377
1945.312500	0.038737
1953.125000	0.009939
1960.937500	0.014823
1968.750000	0.025947
1976.562500	0.065034
1984.375000	0.033641
1992.187500	0.109291
ADC Channel:2
Event:1
0.000000	0.052659
7.812500	0.345442
15.625000	0.290793
23.437500	0.085681
31.250000	0.306591
39.062500	0.444533
46.875000	0.454062
54.687500	0.313167
62.500000	0.207591
70.312500	0.072288
78.125000	0.261418
85.937500	0.459305
93.750000	0.843324
101.562500	1.216988
109.375000	1.518377
117.187500	1.986957
125.000000	1.874076
132.812500	1.710977
140.625000	1.214656
148.437500	0.739968
156.250000	0.881747
164.062500	1.289239
171.875000	1.573388
179.687500	1.408328
187.500000	1.073188
195.312500	0.472143
203.125000	0.455095
210.937500	1.026289
218.750000	1.365175
226.562500	1.367072
234.375000	1.082983
242.187500	0.498165
250.000000	0.324879
257.812500	0.735999
265.625000	0.788934
273.437500	0.567394
281.250000	0.343965
289.062500	0.331812
296.875000	0.659858
304.687500	0.494827
312.500000	0.220011
320.312500	0.079254
328.125000	0.161665
335.937500	0.186048
343.750000	0.388571
351.562500	0.541387
359.375000	0.531588
367.187500	0.260755
375.000000	0.074760
382.812500	0.227480
390.625000	0.152657
398.437500	0.199928
406.250000	0.294496
414.062500	0.297464
421.875000	0.302429
429.687500	0.424969
437.500000	0.592371
445.312500	0.513039
453.125000	0.195585
460.937500	0.212038
468.750000	0.257980
476.562500	0.384329
484.375000	0.324923
492.187500	0.190857
500.000000	0.033589
507.812500	0.334927
515.625000	0.447776
523.437500	0.398991
531.250000	0.242266
539.062500	0.100588
546.875000	0.135990
554.687500	0.135487
562.500000	0.159819
570.312500	0.305990
578.125000	0.251115
585.937500	0.161353
593.750000	0.174283
601.562500	0.075568
609.375000	0.030826
617.187500	0.016999
625.000000	0.083332
632.812500	0.160312
640.625000	0.288008
648.437500	0.395726
656.250000	0.392241
664.062500	0.274967
671.875000	0.263856
679.687500	0.345287
687.500000	0.330786
695.312500	0.365458
703.125000	0.305657
710.937500	0.276296
718.750000	0.413176
726.562500	0.164080
734.375000	0.089264
742.187500	0.233321
750.000000	0.285146
757.812500	0.143430
765.625000	0.082521
773.437500	0.130202
781.250000	0.110330
789.062500	0.144463
796.875000	0.169857
804.687500	0.132857
812.500000	0.188495
820.312500	0.242942
828.125000	0.281687
835.937500	0.155940
843.750000	0.111186
851.562500	0.053670
859.375000	0.104193
867.187500	0.236037
875.000000	0.231503
882.812500	0.180781
890.625000	0.303563
898.437500	0.299412
906.250000	0.263222
914.062500	0.211014
921.875000	0.184208
929.687500	0.146815
937.500000	0.073585
945.312500	0.061256
953.125000	0.189560
960.937500	0.201057
968.750000	0.152781
976.562500	0.019655
984.375000	0.187931
992.187500	0.248915
1000.000000	0.170420
1007.812500	0.327382
1015.625000	0.347977
1023.437500	0.369983
1031.250000	0.292515
1039.062500	0.299419
1046.875000	0.341151
1054.687500	0.315791
1062.500000	0.288584
1070.312500	0.258340
1078.125000	0.289336
1085.937500	0.181262
1093.750000	0.150086
1101.562500	0.165954
1109.375000	0.049190
1117.187500	0.095949
1125.000000	0.104696
1132.812500	0.045697
1140.625000	0.087604
1148.437500	0.084603
1156.250000	0.061154
1164.062500	0.113825
1171.875000	0.269529
1179.687500	0.226590
1187.500000	0.064694
1195.312500	0.135752
1203.125000	0.100580
1210.937500	0.064820
1218.750000	0.056129
1226.562500	0.041011
1234.375000	0.029527
1242.187500	0.111894
1250.000000	0.180190
1257.812500	0.184006
1265.625000	0.170299
1273.437500	0.105903
1281.250000	0.203118
1289.062500	0.246393
1296.875000	0.202707
1304.687500	0.051804
1312.500000	0.129870
1320.312500	0.156255
1328.125000	0.094377
1335.937500	0.133154
1343.750000	0.138981
1351.562500	0.082377
1359.375000	0.101772
1367.187500	0.142107
1375.000000	0.158777
1382.812500	0.181803
1390.625000	0.201807
1398.437500	0.121819
1406.250000	0.113279
1414.062500	0.078511
1421.875000	0.077948
1429.687500	0.136739
1437.500000	0.234317
1445.312500	0.393170
1453.125000	0.388440
1460.937500	0.358958
1468.750000	0.249530
1476.562500	0.164835
1484.375000	0.046220
1492.187500	0.063111
1500.000000	0.129649
1507.812500	0.190159
1515.625000	0.122238
1523.437500	0.082260
1531.250000	0.035970
1539.062500	0.026525
1546.875000	0.049980
1554.687500	0.043383
1562.500000	0.070660
1570.312500	0.057829
1578.125000	0.125456
1585.937500	0.148893
1593.750000	0.076267
1601.562500	0.116334
1609.375000	0.211072
1617.187500	0.107203
1625.000000	0.117414
1632.812500	0.228079
1640.625000	0.152644
1648.437500	0.146746
1656.250000	0.159702
1664.062500	0.130878
1671.875000	0.120857
1679.687500	0.039271
1687.500000	0.117941
1695.312500	0.104017
1703.125000	0.153600
1710.937500	0.072163
1718.750000	0.219202
1726.562500	0.057368
1734.375000	0.137282
1742.187500	0.163357
1750.000000	0.091818
1757.812500	0.114134
1765.625000	0.155232
1773.437500	0.102288
1781.250000	0.072459
1789.062500	0.204327
1796.875000	0.267571
1804.687500	0.229645
1812.500000	0.210949
1820.312500	0.194506
1828.125000	0.171669
1835.937500	0.084180
1843.750000	0.055643
1851.562500	0.067851
1859.375000	0.014100
1867.187500	0.178106
1875.000000	0.176212
1882.812500	0.120702
1890.625000	0.044891
1898.437500	0.065266
1906.250000	0.099026
1914.062500	0.006099
1921.875000	0.115176
1929.687500	0.146251
1937.500000	0.064263
1945.312500	0.069696
1953.125000	0.035790
1960.937500	0.015990
1968.750000	0.056579
1976.562500	0.134773
1984.375000	0.066789
1992.187500	0.144656
ADC Channel:2
Event:2
0.000000	0.108376
7.812500	0.061108
15.625000	0.101517
23.437500	0.040178
31.250000	0.096464
39.062500	0.036479
46.875000	0.027387
54.687500	0.105261
62.500000	0.216470
70.312500	0.170817
78.125000	0.039647
85.937500	0.093308
93.750000	0.015391
101.562500	0.022338
109.375000	0.045318
117.187500	0.091659
125.000000	0.061715
132.812500	0.104234
140.625000	0.143396
148.437500	0.107848
156.250000	0.092120
164.062500	0.250159
171.875000	0.580873
179.687500	0.390339
187.500000	0.535988
195.312500	0.121804
203.125000	0.102900
210.937500	0.181063
218.750000	0.205639
226.562500	0.113202
234.375000	0.154288
242.187500	0.137752
250.000000	0.072590
257.812500	0.090759
265.625000	0.092881
273.437500	0.153985
281.250000	0.288200
289.062500	0.231235
296.875000	0.033341
304.687500	0.121807
312.500000	0.213877
320.312500	0.118827
328.125000	0.318445
335.937500	0.271345
343.750000	0.359787
351.562500	0.237302
359.375000	0.328104
367.187500	0.072410
375.000000	0.095269
382.812500	0.141351
390.625000	0.120020
398.437500	0.085801
406.250000	0.157223
414.062500	0.135715
421.875000	0.080470
429.687500	0.041601
437.500000	0.103117
445.312500	0.121375
453.125000	0.088190
460.937500	0.049337
468.750000	0.069458
476.562500	0.057747
484.375000	0.144104
492.187500	0.064855
500.000000	0.063716
507.812500	0.037292
515.625000	0.144284
523.437500	0.243176
531.250000	0.200407
539.062500	0.057869
546.875000	0.049085
554.687500	0.008642
562.500000	0.009007
570.312500	0.142057
578.125000	0.142736
585.937500	0.056007
593.750000	0.029187
601.562500	0.044825
609.375000	0.002530
617.187500	0.055171
625.000000	0.115916
632.812500	0.040432
640.625000	0.054859
648.437500	0.184669
656.250000	0.169359
664.062500	0.052568
671.875000	0.022952
679.687500	0.067768
687.500000	0.227460
695.312500	0.321940
703.125000	0.110766
710.937500	0.157089
718.750000	0.149932
726.562500	0.089443
734.375000	0.142478
742.187500	0.066152
750.000000	0.185512
757.812500	0.132258
765.625000	0.066875
773.437500	0.081504
781.250000	0.049132
789.062500	0.049879
796.875000	0.060800
804.687500	0.131612
812.500000	0.072312
820.312500	0.162196
828.125000	0.181435
835.937500	0.166197
843.750000	0.089603
851.562500	0.102876
859.375000	0.210023
867.187500	0.207968
875.000000	0.125711
882.812500	0.151807
890.625000	0.031478
898.437500	0.149207
906.250000	0.082610
914.062500	0.093908
921.875000	0.102431
929.687500	0.118482
937.500000	0.104141
945.312500	0.091964
953.125000	0.065014
960.937500	0.051725
968.750000	0.060807
976.562500	0.109582
984.375000	0.062345
992.187500	0.063984
1000.000000	0.027095
1007.812500	0.023560
1015.625000	0.057213
1023.437500	0.096652
1031.250000	0.186089
1039.062500	0.180174
1046.875000	0.096942
1054.687500	0.124064
1062.500000	0.129914
1070.312500	0.087527
1078.125000	0.096832
1085.937500	0.101765
1093.750000	0.065658
1101.562500	0.059330
1109.375000	0.067686
1117.187500	0.098354
1125.000000	0.117041
1132.812500	0.100669
1140.625000	0.095805
1148.437500	0.066400
1156.250000	0.076187
1164.062500	0.044414
1171.875000	0.037729
1179.687500	0.027184
1187.500000	0.090916
1195.312500	0.105982
1203.125000	0.048954
1210.937500	0.129684
1218.750000	0.139383
1226.562500	0.074738
1234.375000	0.080242
1242.187500	0.192126
1250.000000	0.149651
1257.812500	0.138684
1265.625000	0.048544
1273.437500	0.022583
1281.250000	0.092434
1289.062500	0.160494
1296.875000	0.080918
1304.687500	0.055166
1312.500000	0.058835
1320.312500	0.022760
1328.125000	0.043394
1335.937500	0.036228
1343.750000	0.106345
1351.562500	0.064970
1359.375000	0.076830
1367.187500	0.016292
1375.000000	0.068008
1382.812500	0.054282
1390.625000	0.059411
1398.437500	0.127605
1406.250000	0.175040
1414.062500	0.132904
1421.875000	0.053686
1429.687500	0.065551
1437.500000	0.124255
1445.312500	0.134038
1453.125000	0.058205
1460.937500	0.058981
1468.750000	0.021142
1476.562500	0.034920
1484.375000	0.075574
1492.187500	0.056476
1500.000000	0.044534
1507.812500	0.071521
1515.625000	0.107000
1523.437500	0.112062
1531.250000	0.033459
1539.062500	0.034154
1546.875000	0.077111
1554.687500	0.066099
1562.500000	0.082035
1570.312500	0.125406
1578.125000	0.171442
1585.937500	0.212290
1593.750000	0.175929
1601.562500	0.136484
1609.375000	0.166828
1617.187500	0.132830
1625.000000	0.054396
1632.812500	0.027580
1640.625000	0.016811
1648.437500	0.038440
1656.250000	0.036567
1664.062500	0.050962
1671.875000	0.074330
1679.687500	0.106696
1687.500000	0.106050
1695.312500	0.035696
1703.125000	0.044031
1710.937500	0.125861
1718.750000	0.190303
1726.562500	0.068731
1734.375000	0.083718
1742.187500	0.085147
1750.000000	0.052881
1757.812500	0.126270
1765.625000	0.173625
1773.437500	0.079289
1781.250000	0.053794
1789.062500	0.104326
1796.875000	0.083574
1804.687500	0.036893
1812.500000	0.031684
1820.312500	0.064047
1828.125000	0.091115
1835.937500	0.098148
1843.750000	0.027794
1851.562500	0.110763
1859.375000	0.055117
1867.187500	0.012594
1875.000000	0.061310
1882.812500	0.135637
1890.625000	0.104146
1898.437500	0.080322
1906.250000	0.085844
1914.062500	0.141568
1921.875000	0.105213
1929.687500	0.084481
1937.500000	0.066927
1945.312500	0.093964
1953.125000	0.114400
1960.937500	0.058220
1968.750000	0.007032
1976.562500	0.010950
1984.375000	0.024687
1992.187500	0.029682
ADC Channel:2
Event:3
0.000000	0.071702
7.812500	0.298481
15.625000	0.283694
23.437500	0.070012
31.250000	0.263974
39.062500	0.114484
46.875000	0.097537
54.687500	0.118060
62.500000	0.069411
70.312500	0.182837
78.125000	0.196841
85.937500	0.119157
93.750000	0.129297
101.562500	0.083232
109.375000	0.102153
117.187500	0.195585
125.000000	0.183947
132.812500	0.255655
140.625000	0.025227
148.437500	0.274018
156.250000	0.250795
164.062500	0.365904
171.875000	0.277971
179.687500	1.076774
187.500000	0.860778
195.312500	0.544690
203.125000	0.897529
210.937500	0.276429
218.750000	0.272429
226.562500	0.283386
234.375000	0.289607
242.187500	0.225871
250.000000	0.403477
257.812500	0.175509
265.625000	0.182525
273.437500	0.253307
281.250000	0.289046
289.062500	0.147173
296.875000	0.114595
304.687500	0.120921
312.500000	0.086565
320.312500	0.350275
328.125000	0.480640
335.937500	0.529053
343.750000	0.619801
351.562500	1.010454
359.375000	1.780218
367.187500	2.495657
375.000000	1.879616
382.812500	0.428735
390.625000	0.705737
398.437500	0.383337
406.250000	0.103142
414.062500	0.173655
421.875000	0.365553
429.687500	0.253313
437.500000	0.358998
445.312500	0.502170
453.125000	0.313995
460.937500	0.290009
468.750000	0.258797
476.562500	0.215105
484.375000	0.244160
492.187500	0.258695
500.000000	0.152541
507.812500	0.235922
515.625000	0.254255
523.437500	0.103965
531.250000	0.065201
539.062500	0.315866
546.875000	0.684651
554.687500	0.777830
562.500000	0.398235
570.312500	0.459750
578.125000	0.247603
585.937500	0.111040
593.750000	0.020704
601.562500	0.280920
609.375000	0.180521
617.187500	0.124481
625.000000	0.230465
632.812500	0.138540
640.625000	0.086027
648.437500	0.079632
656.250000	0.216104
664.062500	0.141488
671.875000	0.311540
679.687500	0.135511
687.500000	0.105169
695.312500	0.147049
703.125000	0.160850
710.937500	0.131946
718.750000	0.254703
726.562500	0.653791
734.375000	0.711284
742.187500	0.436306
750.000000	0.043998
757.812500	0.058894
765.625000	0.277649
773.437500	0.137531
781.250000	0.139312
789.062500	0.066628
796.875000	0.113586
804.687500	0.051868
812.500000	0.130688
820.312500	0.224610
828.125000	0.128539
835.937500	0.097151
843.750000	0.183682
851.562500	0.055720
859.375000	0.145410
867.187500	0.187283
875.000000	0.045856
882.812500	0.165290
890.625000	0.384170
898.437500	0.295814
906.250000	0.217123
914.062500	0.275679
921.875000	0.111205
929.687500	0.206153
937.500000	0.257081
945.312500	0.120874
953.125000	0.106765
960.937500	0.082706
968.750000	0.110579
976.562500	0.132184
984.375000	0.143928
992.187500	0.151692
1000.000000	0.114685
1007.812500	0.062475
1015.625000	0.106631
1023.437500	0.035224
1031.250000	0.059779
1039.062500	0.024979
1046.875000	0.118989
1054.687500	0.132950
1062.500000	0.069919
1070.312500	0.065270
1078.125000	0.204036
1085.937500	0.167145
1093.750000	0.139771
1101.562500	0.183873
1109.375000	0.227881
1117.187500	0.177382
1125.000000	0.157596
1132.812500	0.187917
1140.625000	0.295671
1148.437500	0.036938
1156.250000	0.302704
1164.062500	0.135619
1171.875000	0.033550
1179.687500	0.147924
1187.500000	0.097833
1195.312500	0.113767
1203.125000	0.147706
1210.937500	0.108026
1218.750000	0.073312
1226.562500	0.073250
1234.375000	0.074280
1242.187500	0.128117
1250.000000	0.045110
1257.812500	0.043599
1265.625000	0.068616
1273.437500	0.077802
1281.250000	0.117703
1289.062500	0.115889
1296.875000	0.164796
1304.687500	0.183202
1312.500000	0.198659
1320.312500	0.062817
1328.125000	0.044392
1335.937500	0.100757
1343.750000	0.076981
1351.562500	0.029115
1359.375000	0.122427
1367.187500	0.159137
1375.000000	0.155454
1382.812500	0.136708
1390.625000	0.149323
1398.437500	0.082129
1406.250000	0.087338
1414.062500	0.153898
1421.875000	0.098631
1429.687500	0.322194
1437.500000	0.289420
1445.312500	0.098388
1453.125000	0.105117
1460.937500	0.087741
1468.750000	0.086445
1476.562500	0.061096
1484.375000	0.186883
1492.187500	0.112832
1500.000000	0.061029
1507.812500	0.118133
1515.625000	0.083751
1523.437500	0.082445
1531.250000	0.161681
1539.062500	0.085887
1546.875000	0.057324
1554.687500	0.050567
1562.500000	0.028849
1570.312500	0.086048
1578.125000	0.086773
1585.937500	0.109626
1593.750000	0.070755
1601.562500	0.072894
1609.375000	0.126535
1617.187500	0.134611
1625.000000	0.024909
1632.812500	0.160256
1640.625000	0.139036
1648.437500	0.028651
1656.250000	0.053996
1664.062500	0.021472
1671.875000	0.060913
1679.687500	0.081245
1687.500000	0.057836
1695.312500	0.090741
1703.125000	0.087728
1710.937500	0.047359
1718.750000	0.073648
1726.562500	0.072451
1734.375000	0.044976
1742.187500	0.026957
1750.000000	0.055706
1757.812500	0.127861
1765.625000	0.180795
1773.437500	0.072960
1781.250000	0.066987
1789.062500	0.019322
1796.875000	0.100673
1804.687500	0.176407
1812.500000	0.051582
1820.312500	0.127640
1828.125000	0.037300
1835.937500	0.103887
1843.750000	0.024488
1851.562500	0.053968
1859.375000	0.038638
1867.187500	0.099704
1875.000000	0.116532
1882.812500	0.226289
1890.625000	0.116498
1898.437500	0.039962
1906.250000	0.081759
1914.062500	0.044809
1921.875000	0.206759
1929.687500	0.216737
1937.500000	0.143669
1945.312500	0.095225
1953.125000	0.086533
1960.937500	0.094610
1968.750000	0.123671
1976.562500	0.084865
1984.375000	0.114418
1992.187500	0.024878
ADC Channel:2
Event:4
0.000000	0.005172
7.812500	0.062317
15.625000	0.062082
23.437500	0.075575
31.250000	0.138489
39.062500	0.120937
46.875000	0.045868
54.687500	0.048115
62.500000	0.088193
70.312500	0.063883
78.125000	0.039589
85.937500	0.092587
93.750000	0.092691
101.562500	0.030677
109.375000	0.058535
117.187500	0.160396
125.000000	0.159729
132.812500	0.045418
140.625000	0.070280
148.437500	0.073629
156.250000	0.171021
164.062500	0.286698
171.875000	0.280587
179.687500	0.191084
187.500000	0.151708
195.312500	0.128335
203.125000	0.069122
210.937500	0.098045
218.750000	0.082476
226.562500	0.056525
234.375000	0.054489
242.187500	0.071834
250.000000	0.049570
257.812500	0.090830
265.625000	0.081619
273.437500	0.085801
281.250000	0.259619
289.062500	0.197465
296.875000	0.051037
304.687500	0.064252
312.500000	0.162011
320.312500	0.128519
328.125000	0.137499
335.937500	0.134092
343.750000	0.098750
351.562500	0.079922
359.375000	0.104837
367.187500	0.126054
375.000000	0.249798
382.812500	0.025005
390.625000	0.068332
398.437500	0.148128
406.250000	0.127080
414.062500	0.099884
421.875000	0.087332
429.687500	0.063275
437.500000	0.035760
445.312500	0.026846
453.125000	0.035604
460.937500	0.051041
468.750000	0.073615
476.562500	0.117736
484.375000	0.168905
492.187500	0.207750
500.000000	0.185925
507.812500	0.126606
515.625000	0.090585
523.437500	0.054371
531.250000	0.134302
539.062500	0.118779
546.875000	0.147797
554.687500	0.126560
562.500000	0.091943
570.312500	0.084378
578.125000	0.078036
585.937500	0.056102
593.750000	0.108444
601.562500	0.118328
609.375000	0.073544
617.187500	0.112687
625.000000	0.145971
632.812500	0.119299
640.625000	0.053088
648.437500	0.052107
656.250000	0.058549
664.062500	0.036434
671.875000	0.113868
679.687500	0.077192
687.500000	0.046422
695.312500	0.059867
703.125000	0.008473
710.937500	0.056769
718.750000	0.143313
726.562500	0.166803
734.375000	0.032574
742.187500	0.029506
750.000000	0.028460
757.812500	0.025842
765.625000	0.072532
773.437500	0.049210
781.250000	0.029992
789.062500	0.085480
796.875000	0.053592
804.687500	0.105916
812.500000	0.024840
820.312500	0.085248
828.125000	0.059778
835.937500	0.051151
843.750000	0.121525
851.562500	0.152696
859.375000	0.012409
867.187500	0.131756
875.000000	0.159710
882.812500	0.124105
890.625000	0.069168
898.437500	0.119134
906.250000	0.148764
914.062500	0.065551
921.875000	0.021723
929.687500	0.008489
937.500000	0.044679
945.312500	0.063766
953.125000	0.142376
960.937500	0.147523
968.750000	0.092215
976.562500	0.144550
984.375000	0.050353
992.187500	0.064602
1000.000000	0.077454
1007.812500	0.032660
1015.625000	0.132918
1023.437500	0.208428
1031.250000	0.104260
1039.062500	0.015468
1046.875000	0.078157
1054.687500	0.042778
1062.500000	0.038810
1070.312500	0.078128
1078.125000	0.104410
1085.937500	0.092536
1093.750000	0.059985
1101.562500	0.046291
1109.375000	0.084646
1117.187500	0.093554
1125.000000	0.119480
1132.812500	0.080152
1140.625000	0.024315
1148.437500	0.071483
1156.250000	0.082759
1164.062500	0.064913
1171.875000	0.086302
1179.687500	0.026160
1187.500000	0.105639
1195.312500	0.166661
1203.125000	0.139607
1210.937500	0.115510
1218.750000	0.087707
1226.562500	0.057093
1234.375000	0.099732
1242.187500	0.054254
1250.000000	0.066808
1257.812500	0.024757
1265.625000	0.057881
1273.437500	0.069141
1281.250000	0.059046
1289.062500	0.159652
1296.875000	0.174679
1304.687500	0.197147
1312.500000	0.101997
1320.312500	0.077738
1328.125000	0.025144
1335.937500	0.074562
1343.750000	0.063862
1351.562500	0.042163
1359.375000	0.069477
1367.187500	0.091297
1375.000000	0.028767
1382.812500	0.063527
1390.625000	0.067683
1398.437500	0.063835
1406.250000	0.102381
1414.062500	0.036065
1421.875000	0.091529
1429.687500	0.113216
1437.500000	0.100610
1445.312500	0.113571
1453.125000	0.122681
1460.937500	0.157010
1468.750000	0.198778
1476.562500	0.138569
1484.375000	0.085038
1492.187500	0.128783
1500.000000	0.101742
1507.812500	0.123563
1515.625000	0.149423
1523.437500	0.104658
1531.250000	0.017918
1539.062500	0.035653
1546.875000	0.074886
1554.687500	0.005004
1562.500000	0.082300
1570.312500	0.149053
1578.125000	0.189533
1585.937500	0.140688
1593.750000	0.072529
1601.562500	0.142877
1609.375000	0.087554
1617.187500	0.077060
1625.000000	0.093496
1632.812500	0.075038
1640.625000	0.057740
1648.437500	0.075029
1656.250000	0.038748
1664.062500	0.059355
1671.875000	0.157248
1679.687500	0.159749
1687.500000	0.094156
1695.312500	0.084537
1703.125000	0.107005
1710.937500	0.077724
1718.750000	0.048525
1726.562500	0.101784
1734.375000	0.104510
1742.187500	0.039314
1750.000000	0.048416
1757.812500	0.053236
1765.625000	0.072132
1773.437500	0.014392
1781.250000	0.083310
1789.062500	0.131344
1796.875000	0.031700
1804.687500	0.096376
1812.500000	0.093453
1820.312500	0.040236
1828.125000	0.077590
1835.937500	0.104544
1843.750000	0.064194
1851.562500	0.103393
1859.375000	0.113316
1867.187500	0.044626
1875.000000	0.017188
1882.812500	0.036576
1890.625000	0.100099
1898.437500	0.115774
1906.250000	0.056938
1914.062500	0.191012
1921.875000	0.193328
1929.687500	0.090135
1937.500000	0.088543
1945.312500	0.117968
1953.125000	0.040205
1960.937500	0.084411
1968.750000	0.104227
1976.562500	0.102452
1984.375000	0.097757
1992.187500	0.015982
ADC Channel:2
Event:5
0.000000	0.030461
7.812500	0.149897
15.625000	0.308111
23.437500	0.328140
31.250000	0.392861
39.062500	0.313707
46.875000	0.180769
54.687500	0.136381
62.500000	0.231288
70.312500	0.398488
78.125000	0.587687
85.937500	0.901448
93.750000	1.181472
101.562500	1.414080
109.375000	1.636401
117.187500	1.758319
125.000000	1.762325
132.812500	1.521969
140.625000	1.109157
148.437500	0.630026
156.250000	0.672922
164.062500	1.024701
171.875000	1.021311
179.687500	0.520927
187.500000	0.114527
195.312500	0.156751
203.125000	0.342850
210.937500	0.463863
218.750000	0.397181
226.562500	0.283909
234.375000	0.552377
242.187500	0.745203
250.000000	0.601695
257.812500	0.391344
265.625000	0.249072
273.437500	0.389426
281.250000	0.368120
289.062500	0.641684
296.875000	0.774560
304.687500	0.624291
312.500000	0.571554
320.312500	0.418965
328.125000	0.203338
335.937500	0.176135
343.750000	0.050853
351.562500	0.062013
359.375000	0.066411
367.187500	0.323221
375.000000	0.538699
382.812500	0.491070
390.625000	0.265288
398.437500	0.071341
406.250000	0.112223
414.062500	0.312473
421.875000	0.359089
429.687500	0.288497
437.500000	0.260645
445.312500	0.283552
453.125000	0.287649
460.937500	0.301262
468.750000	0.306675
476.562500	0.213279
484.375000	0.200758
492.187500	0.039991
500.000000	0.185698
507.812500	0.269921
515.625000	0.333934
523.437500	0.359569
531.250000	0.380137
539.062500	0.301658
546.875000	0.287567
554.687500	0.201945
562.500000	0.022908
570.312500	0.113781
578.125000	0.228282
585.937500	0.275377
593.750000	0.298880
601.562500	0.256493
609.375000	0.082706
617.187500	0.206563
625.000000	0.277877
632.812500	0.226067
640.625000	0.232953
648.437500	0.120776
656.250000	0.034141
664.062500	0.091357
671.875000	0.100080
679.687500	0.100379
687.500000	0.094033
695.312500	0.054053
703.125000	0.057067
710.937500	0.069014
718.750000	0.055888
726.562500	0.116687
734.375000	0.249045
742.187500	0.368278
750.000000	0.254833
757.812500	0.165076
765.625000	0.281205
773.437500	0.312781
781.250000	0.219548
789.062500	0.220815
796.875000	0.127909
804.687500	0.060256
812.500000	0.064226
820.312500	0.030159
828.125000	0.090176
835.937500	0.029615
843.750000	0.107129
851.562500	0.076526
859.375000	0.047027
867.187500	0.053214
875.000000	0.054913
882.812500	0.079979
890.625000	0.158768
898.437500	0.184428
906.250000	0.070247
914.062500	0.145828
921.875000	0.188473
929.687500	0.094931
937.500000	0.095547
945.312500	0.057907
953.125000	0.038564
960.937500	0.023392
968.750000	0.093408
976.562500	0.174714
984.375000	0.164169
992.187500	0.172579
1000.000000	0.157752
1007.812500	0.244847
1015.625000	0.211734
1023.437500	0.073895
1031.250000	0.172196
1039.062500	0.068925
1046.875000	0.029047
1054.687500	0.108091
1062.500000	0.136141
1070.312500	0.194668
1078.125000	0.177945
1085.937500	0.134577
1093.750000	0.159333
1101.562500	0.153411
1109.375000	0.190994
1117.187500	0.189225
1125.000000	0.127623
1132.812500	0.051107
1140.625000	0.141801
1148.437500	0.129542
1156.250000	0.127638
1164.062500	0.137578
1171.875000	0.079927
1179.687500	0.046159
1187.500000	0.027967
1195.312500	0.097593
1203.125000	0.062213
1210.937500	0.041340
1218.750000	0.041422
1226.562500	0.062679
1234.375000	0.117040
1242.187500	0.033323
1250.000000	0.019480
1257.812500	0.060311
1265.625000	0.079169
1273.437500	0.115408
1281.250000	0.117496
1289.062500	0.107818
1296.875000	0.113953
1304.687500	0.132427
1312.500000	0.109378
1320.312500	0.024678
1328.125000	0.147407
1335.937500	0.106885
1343.750000	0.082346
1351.562500	0.108766
1359.375000	0.055950
1367.187500	0.100723
1375.000000	0.140642
1382.812500	0.048897
1390.625000	0.081750
1398.437500	0.025228
1406.250000	0.022719
1414.062500	0.093191
1421.875000	0.061859
1429.687500	0.108426
1437.500000	0.095593
1445.312500	0.053237
1453.125000	0.111609
1460.937500	0.098803
1468.750000	0.033806
1476.562500	0.137415
1484.375000	0.090739
1492.187500	0.060391
1500.000000	0.096222
1507.812500	0.104018
1515.625000	0.111325
1523.437500	0.073479
1531.250000	0.091644
1539.062500	0.104623
1546.875000	0.044562
1554.687500	0.108022
1562.500000	0.167644
1570.312500	0.119784
1578.125000	0.075506
1585.937500	0.154308
1593.750000	0.142153
1601.562500	0.114412
1609.375000	0.047078
1617.187500	0.050187
1625.000000	0.055535
1632.812500	0.058422
1640.625000	0.055786
1648.437500	0.084430
1656.250000	0.094046
1664.062500	0.119140
1671.875000	0.032944
1679.687500	0.090999
1687.500000	0.072162
1695.312500	0.057273
1703.125000	0.084453
1710.937500	0.093568
1718.750000	0.082621
1726.562500	0.064058
1734.375000	0.102152
1742.187500	0.020932
1750.000000	0.047221
1757.812500	0.017538
1765.625000	0.113956
1773.437500	0.080854
1781.250000	0.103835
1789.062500	0.115384
1796.875000	0.042088
1804.687500	0.029255
1812.500000	0.077504
1820.312500	0.104397
1828.125000	0.050484
1835.937500	0.032285
1843.750000	0.035901
1851.562500	0.098912
1859.375000	0.049692
1867.187500	0.087096
1875.000000	0.166628
1882.812500	0.136676
1890.625000	0.051555
1898.437500	0.117710
1906.250000	0.170573
1914.062500	0.147245
1921.875000	0.144630
1929.687500	0.072037
1937.500000	0.081493
1945.312500	0.145684
1953.125000	0.137570
1960.937500	0.042718
1968.750000	0.077186
1976.562500	0.048306
1984.375000	0.149794
1992.187500	0.128950
ADC Channel:2
Event:6
0.000000	0.123281
7.812500	0.073579
15.625000	0.060308
23.437500	0.101022
31.250000	0.065020
39.062500	0.067872
46.875000	0.042435
54.687500	0.205527
62.500000	0.178314
70.312500	0.190315
78.125000	0.212392
85.937500	0.253257
93.750000	0.267515
101.562500	0.450377
109.375000	0.512026
117.187500	0.737284
125.000000	0.495488
132.812500	0.598638
140.625000	0.201106
148.437500	0.251476
156.250000	0.177154
164.062500	0.112747
171.875000	0.239115
179.687500	0.174416
187.500000	0.108782
195.312500	0.325167
203.125000	0.037344
210.937500	0.695713
218.750000	0.952641
226.562500	0.659203
234.375000	0.144055
242.187500	0.178585
250.000000	0.142956
257.812500	0.163490
265.625000	0.085347
273.437500	0.056680
281.250000	0.213394
289.062500	0.228583
296.875000	0.214840
304.687500	0.198737
312.500000	0.175723
320.312500	0.131123
328.125000	0.167841
335.937500	0.226774
343.750000	0.296759
351.562500	0.097251
359.375000	0.078426
367.187500	0.102056
375.000000	0.120869
382.812500	0.291738
390.625000	0.405173
398.437500	0.235868
406.250000	0.128353
414.062500	0.265940
421.875000	0.357152
429.687500	0.597359
437.500000	0.681543
445.312500	0.450333
453.125000	0.125441
460.937500	0.149550
468.750000	0.294203
476.562500	0.221650
484.375000	0.179701
492.187500	0.186025
500.000000	0.041313
507.812500	0.205443
515.625000	0.219007
523.437500	0.198058
531.250000	0.110365
539.062500	0.088303
546.875000	0.098186
554.687500	0.139123
562.500000	0.156766
570.312500	0.195026
578.125000	0.185460
585.937500	0.188730
593.750000	0.137134
601.562500	0.289804
609.375000	0.376263
617.187500	0.292047
625.000000	0.051885
632.812500	0.222725
640.625000	0.454928
648.437500	0.609546
656.250000	0.626032
664.062500	0.326363
671.875000	0.114583
679.687500	0.182897
687.500000	0.194092
695.312500	0.191356
703.125000	0.161326
710.937500	0.129219
718.750000	0.118501
726.562500	0.157984
734.375000	0.132492
742.187500	0.074634
750.000000	0.039663
757.812500	0.053131
765.625000	0.146982
773.437500	0.251065
781.250000	0.055673
789.062500	0.123054
796.875000	0.151804
804.687500	0.174331
812.500000	0.035477
820.312500	0.145779
828.125000	0.237712
835.937500	0.121557
843.750000	0.058837
851.562500	0.153404
859.375000	0.277484
867.187500	0.332039
875.000000	0.293115
882.812500	0.184030
890.625000	0.084195
898.437500	0.064889
906.250000	0.064799
914.062500	0.063327
921.875000	0.064911
929.687500	0.116105
937.500000	0.162098
945.312500	0.086132
953.125000	0.036156
960.937500	0.048967
968.750000	0.026487
976.562500	0.066611
984.375000	0.066524
992.187500	0.136942
1000.000000	0.018168
1007.812500	0.102208
1015.625000	0.025814
1023.437500	0.028961
1031.250000	0.062666
1039.062500	0.122724
1046.875000	0.136616
1054.687500	0.065181
1062.500000	0.128875
1070.312500	0.057164
1078.125000	0.126289
1085.937500	0.230746
1093.750000	0.131430
1101.562500	0.067389
1109.375000	0.063730
1117.187500	0.072013
1125.000000	0.101775
1132.812500	0.121380
1140.625000	0.101721
1148.437500	0.031922
1156.250000	0.098283
1164.062500	0.158817
1171.875000	0.057107
1179.687500	0.035383
1187.500000	0.023102
1195.312500	0.065757
1203.125000	0.119138
1210.937500	0.087077
1218.750000	0.044199
1226.562500	0.078557
1234.375000	0.115497
1242.187500	0.175392
1250.000000	0.066278
1257.812500	0.068353
1265.625000	0.111555
1273.437500	0.135023
1281.250000	0.115930
1289.062500	0.165461
1296.875000	0.105859
1304.687500	0.088268
1312.500000	0.177312
1320.312500	0.192732
1328.125000	0.145956
1335.937500	0.077731
1343.750000	0.130594
1351.562500	0.153377
1359.375000	0.072100
1367.187500	0.021304
1375.000000	0.053061
1382.812500	0.037046
1390.625000	0.054581
1398.437500	0.036891
1406.250000	0.040567
1414.062500	0.104465
1421.875000	0.157056
1429.687500	0.203055
1437.500000	0.038989
1445.312500	0.076198
1453.125000	0.035026
1460.937500	0.023426
1468.750000	0.075072
1476.562500	0.167268
1484.375000	0.177547
1492.187500	0.114683
1500.000000	0.023702
1507.812500	0.063737
1515.625000	0.124517
1523.437500	0.181265
1531.250000	0.193233
1539.062500	0.139655
1546.875000	0.026106
1554.687500	0.113865
1562.500000	0.076745
1570.312500	0.025525
1578.125000	0.040789
1585.937500	0.051135
1593.750000	0.083085
1601.562500	0.156866
1609.375000	0.142114
1617.187500	0.158281
1625.000000	0.129361
1632.812500	0.036965
1640.625000	0.050876
1648.437500	0.044200
1656.250000	0.031944
1664.062500	0.029314
1671.875000	0.053997
1679.687500	0.114523
1687.500000	0.061036
1695.312500	0.093503
1703.125000	0.090459
1710.937500	0.011768
1718.750000	0.069615
1726.562500	0.041225
1734.375000	0.041465
1742.187500	0.078351
1750.000000	0.061690
1757.812500	0.076836
1765.625000	0.089173
1773.437500	0.090759
1781.250000	0.147031
1789.062500	0.147829
1796.875000	0.081602
1804.687500	0.036095
1812.500000	0.069500
1820.312500	0.076964
1828.125000	0.054194
1835.937500	0.105262
1843.750000	0.177572
1851.562500	0.171204
1859.375000	0.105102
1867.187500	0.102473
1875.000000	0.063793
1882.812500	0.031914
1890.625000	0.131207
1898.437500	0.178393
1906.250000	0.095135
1914.062500	0.071591
1921.875000	0.093908
1929.687500	0.095367
1937.500000	0.060507
1945.312500	0.114119
1953.125000	0.079679
1960.937500	0.063438
1968.750000	0.068091
1976.562500	0.038015
1984.375000	0.060411
1992.187500	0.050083
ADC Channel:2
Event:7
0.000000	0.114147
7.812500	0.200301
15.625000	0.251420
23.437500	0.252354
31.250000	0.328106
39.062500	0.442004
46.875000	0.316659
54.687500	0.143028
62.500000	0.285941
70.312500	0.694109
78.125000	1.144554
85.937500	1.390659
93.750000	1.495353
101.562500	1.597861
109.375000	1.760059
117.187500	1.594543
125.000000	1.119990
132.812500	0.556890
140.625000	0.711345
148.437500	1.005200
156.250000	0.930940
164.062500	0.889407
171.875000	1.113337
179.687500	1.060960
187.500000	0.712771
195.312500	0.314171
203.125000	0.624514
210.937500	0.718130
218.750000	0.857487
226.562500	0.706521
234.375000	0.666071
242.187500	0.694772
250.000000	0.450651
257.812500	0.291233
265.625000	0.502430
273.437500	0.535423
281.250000	0.127056
289.062500	0.230055
296.875000	0.134969
304.687500	0.161088
312.500000	0.110319
320.312500	0.205837
328.125000	0.323280
335.937500	0.445176
343.750000	0.582237
351.562500	0.457895
359.375000	0.299797
367.187500	0.299457
375.000000	0.479869
382.812500	0.460315
390.625000	0.350066
398.437500	0.314852
406.250000	0.187723
414.062500	0.076275
421.875000	0.116608
429.687500	0.131151
437.500000	0.173370
445.312500	0.122625
453.125000	0.128162
460.937500	0.090055
468.750000	0.195107
476.562500	0.246606
484.375000	0.149548
492.187500	0.034212
500.000000	0.165322
507.812500	0.222843
515.625000	0.167478
523.437500	0.149895
531.250000	0.128764
539.062500	0.119370
546.875000	0.163088
554.687500	0.229424
562.500000	0.219821
570.312500	0.450867
578.125000	0.322574
585.937500	0.296914
593.750000	0.391650
601.562500	0.261935
609.375000	0.149118
617.187500	0.058791
625.000000	0.058047
632.812500	0.116263
640.625000	0.029813
648.437500	0.105815
656.250000	0.125395
664.062500	0.079487
671.875000	0.087653
679.687500	0.107022
687.500000	0.085423
695.312500	0.074666
703.125000	0.047452
710.937500	0.128806
718.750000	0.075446
726.562500	0.126048
734.375000	0.027344
742.187500	0.153358
750.000000	0.210224
757.812500	0.210354
765.625000	0.187347
773.437500	0.068929
781.250000	0.177066
789.062500	0.126696
796.875000	0.084373
804.687500	0.062510
812.500000	0.161973
820.312500	0.192556
828.125000	0.168176
835.937500	0.179109
843.750000	0.101187
851.562500	0.081534
859.375000	0.206411
867.187500	0.240281
875.000000	0.068235
882.812500	0.061648
890.625000	0.045381
898.437500	0.160319
906.250000	0.069574
914.062500	0.146484
921.875000	0.137161
929.687500	0.039127
937.500000	0.212050
945.312500	0.216359
953.125000	0.143309
960.937500	0.224161
968.750000	0.115612
976.562500	0.059931
984.375000	0.107017
992.187500	0.178493
1000.000000	0.237551
1007.812500	0.157007
1015.625000	0.153863
1023.437500	0.149851
1031.250000	0.129173
1039.062500	0.104275
1046.875000	0.090139
1054.687500	0.104288
1062.500000	0.050379
1070.312500	0.070582
1078.125000	0.088456
1085.937500	0.068663
1093.750000	0.145652
1101.562500	0.226986
1109.375000	0.101051
1117.187500	0.127540
1125.000000	0.058080
1132.812500	0.090059
1140.625000	0.138374
1148.437500	0.108075
1156.250000	0.207213
1164.062500	0.150310
1171.875000	0.060125
1179.687500	0.122080
1187.500000	0.116688
1195.312500	0.056424
1203.125000	0.094547
1210.937500	0.126888
1218.750000	0.152238
1226.562500	0.096587
1234.375000	0.038694
1242.187500	0.064956
1250.000000	0.114309
1257.812500	0.087638
1265.625000	0.020510
1273.437500	0.144725
1281.250000	0.159975
1289.062500	0.073009
1296.875000	0.121376
1304.687500	0.176961
1312.500000	0.119305
1320.312500	0.021812
1328.125000	0.058002
1335.937500	0.025007
1343.750000	0.017240
1351.562500	0.133215
1359.375000	0.217892
1367.187500	0.104417
1375.000000	0.091116
1382.812500	0.091914
1390.625000	0.092160
1398.437500	0.124138
1406.250000	0.047772
1414.062500	0.155563
1421.875000	0.120244
1429.687500	0.068230
1437.500000	0.042475
1445.312500	0.040531
1453.125000	0.088244
1460.937500	0.069393
1468.750000	0.135102
1476.562500	0.180685
1484.375000	0.107214
1492.187500	0.125140
1500.000000	0.120551
1507.812500	0.035856
[truncated: 10,900 more rows]
