# Supplementary material for: Insect Biometrics: Optoacoustic Signal Processing and Its Applications to Remote Monitoring of McPhail Type Traps
Source: PLoS One. 2015 Nov 6;10(11):e0140474. doi: 10.1371/journal.pone.0140474 (PMC4636391; doi:10.1371/journal.pone.0140474)
Supplement: S2 Multimedia — (ZIP) [file pone.0140474.s037.zip › B_oleae_pack2.txt]

0.000000	0.270480
7.812500	0.602445
15.625000	0.643155
23.437500	0.198703
31.250000	0.429401
39.062500	0.454685
46.875000	0.456768
54.687500	0.290883
62.500000	0.336765
70.312500	0.400342
78.125000	0.326900
85.937500	0.180670
93.750000	0.051514
101.562500	0.561386
109.375000	0.380862
117.187500	0.725900
125.000000	0.948246
132.812500	0.225028
140.625000	0.892003
148.437500	0.743136
156.250000	1.121184
164.062500	1.860331
171.875000	1.127935
179.687500	1.419415
187.500000	2.945896
195.312500	2.003976
203.125000	1.092764
210.937500	0.482648
218.750000	0.669953
226.562500	1.659018
234.375000	1.947392
242.187500	1.392209
250.000000	1.228373
257.812500	0.648763
265.625000	0.295450
273.437500	0.297840
281.250000	0.366124
289.062500	0.122535
296.875000	0.320450
304.687500	0.304322
312.500000	0.334636
320.312500	0.369709
328.125000	0.643130
335.937500	0.750741
343.750000	0.638542
351.562500	0.803143
359.375000	0.858754
367.187500	1.204370
375.000000	1.245162
382.812500	0.090256
390.625000	0.569625
398.437500	0.344031
406.250000	1.004160
414.062500	1.183442
421.875000	1.076483
429.687500	0.995618
437.500000	0.687945
445.312500	0.696808
453.125000	0.524433
460.937500	0.221023
468.750000	0.179930
476.562500	0.212548
484.375000	0.295325
492.187500	0.404882
500.000000	0.309961
507.812500	0.537355
515.625000	0.323809
523.437500	0.169164
531.250000	0.402061
539.062500	0.613134
546.875000	0.227282
554.687500	0.452528
562.500000	0.664660
570.312500	0.474261
578.125000	0.046983
585.937500	0.574432
593.750000	0.345034
601.562500	0.226700
609.375000	0.392899
617.187500	0.473037
625.000000	0.395450
632.812500	0.490823
640.625000	0.423325
648.437500	0.461310
656.250000	0.066450
664.062500	0.655720
671.875000	0.885320
679.687500	0.668205
687.500000	0.305204
695.312500	0.240251
703.125000	0.283359
710.937500	0.275803
718.750000	0.317573
726.562500	0.294293
734.375000	0.201013
742.187500	0.136193
750.000000	0.161769
757.812500	0.224791
765.625000	0.209869
773.437500	0.313245
781.250000	0.767996
789.062500	0.595481
796.875000	0.093582
804.687500	0.343901
812.500000	0.555649
820.312500	0.507725
828.125000	0.490750
835.937500	0.464330
843.750000	0.328642
851.562500	0.301349
859.375000	0.164181
867.187500	0.182659
875.000000	0.349420
882.812500	0.261830
890.625000	0.311540
898.437500	0.297315
906.250000	0.128577
914.062500	0.235651
921.875000	0.082886
929.687500	0.128540
937.500000	0.282885
945.312500	0.412292
953.125000	0.390199
960.937500	0.306705
968.750000	0.489284
976.562500	0.523368
984.375000	0.131602
992.187500	0.242614
1000.000000	0.289189
1007.812500	0.197385
1015.625000	0.193643
1023.437500	0.341711
1031.250000	0.556987
1039.062500	0.466576
1046.875000	0.049419
1054.687500	0.324950
1062.500000	0.475011
1070.312500	0.385233
1078.125000	0.206267
1085.937500	0.084954
1093.750000	0.070455
1101.562500	0.172463
1109.375000	0.183808
1117.187500	0.183643
1125.000000	0.247607
1132.812500	0.103738
1140.625000	0.047088
1148.437500	0.260173
1156.250000	0.295105
1164.062500	0.180379
1171.875000	0.011005
1179.687500	0.160040
1187.500000	0.018886
1195.312500	0.245556
1203.125000	0.389265
1210.937500	0.373306
1218.750000	0.289016
1226.562500	0.326143
1234.375000	0.273984
1242.187500	0.258765
1250.000000	0.350419
1257.812500	0.337182
1265.625000	0.256612
1273.437500	0.279373
1281.250000	0.415800
1289.062500	0.279821
1296.875000	0.226818
1304.687500	0.186957
1312.500000	0.207203
1320.312500	0.107905
1328.125000	0.071748
1335.937500	0.185494
1343.750000	0.186444
1351.562500	0.152411
1359.375000	0.176631
1367.187500	0.169449
1375.000000	0.225027
1382.812500	0.188587
1390.625000	0.280145
1398.437500	0.270492
1406.250000	0.223930
1414.062500	0.157383
1421.875000	0.070300
1429.687500	0.086953
1437.500000	0.133342
1445.312500	0.029567
1453.125000	0.101090
1460.937500	0.030763
1468.750000	0.166453
1476.562500	0.210622
1484.375000	0.094914
1492.187500	0.033934
1500.000000	0.160999
1507.812500	0.291251
1515.625000	0.252855
1523.437500	0.089776
1531.250000	0.079363
1539.062500	0.207558
1546.875000	0.244094
1554.687500	0.198363
1562.500000	0.215721
1570.312500	0.166183
1578.125000	0.069227
1585.937500	0.110743
1593.750000	0.136930
1601.562500	0.237724
1609.375000	0.329514
1617.187500	0.355802
1625.000000	0.367764
1632.812500	0.242225
1640.625000	0.075963
1648.437500	0.135153
1656.250000	0.226185
1664.062500	0.210400
1671.875000	0.109486
1679.687500	0.344022
1687.500000	0.265003
1695.312500	0.253966
1703.125000	0.232370
1710.937500	0.155570
1718.750000	0.074522
1726.562500	0.168264
1734.375000	0.171576
1742.187500	0.186479
1750.000000	0.154834
1757.812500	0.093566
1765.625000	0.197688
1773.437500	0.207350
1781.250000	0.039315
1789.062500	0.145073
1796.875000	0.194789
1804.687500	0.139390
1812.500000	0.130652
1820.312500	0.077138
1828.125000	0.343494
1835.937500	0.406816
1843.750000	0.279852
1851.562500	0.139031
1859.375000	0.154455
1867.187500	0.235756
1875.000000	0.279519
1882.812500	0.243339
1890.625000	0.165420
1898.437500	0.090213
1906.250000	0.063696
1914.062500	0.053669
1921.875000	0.204993
1929.687500	0.349086
1937.500000	0.352538
1945.312500	0.159695
1953.125000	0.184176
1960.937500	0.280384
1968.750000	0.118491
1976.562500	0.071797
1984.375000	0.210047
1992.187500	0.209553
ADC Channel:2
Event:1
0.000000	0.017795
7.812500	0.209917
15.625000	0.191584
23.437500	0.287789
31.250000	0.266419
39.062500	0.391252
46.875000	0.403049
54.687500	0.176574
62.500000	0.339754
70.312500	0.498384
78.125000	0.379855
85.937500	0.226056
93.750000	0.183732
101.562500	0.283709
109.375000	0.291952
117.187500	0.099224
125.000000	0.518300
132.812500	0.436412
140.625000	0.257222
148.437500	0.810568
156.250000	0.777106
164.062500	0.323947
171.875000	1.394568
179.687500	2.813086
187.500000	2.062139
195.312500	1.438910
203.125000	1.227309
210.937500	0.770862
218.750000	1.239526
226.562500	1.497645
234.375000	0.632422
242.187500	0.846904
250.000000	0.688837
257.812500	0.439185
265.625000	0.525400
273.437500	0.521233
281.250000	0.243195
289.062500	0.139968
296.875000	0.151373
304.687500	0.316957
312.500000	0.417005
320.312500	0.323812
328.125000	0.408744
335.937500	0.680930
343.750000	0.483726
351.562500	0.226340
359.375000	0.588264
367.187500	0.923378
375.000000	1.032532
382.812500	0.729863
390.625000	0.928298
398.437500	1.056193
406.250000	0.503081
414.062500	0.632924
421.875000	0.835241
429.687500	1.426693
437.500000	1.081557
445.312500	0.630481
453.125000	0.496255
460.937500	0.329077
468.750000	0.633709
476.562500	0.605565
484.375000	0.411723
492.187500	0.277592
500.000000	0.147504
507.812500	0.165525
515.625000	0.264636
523.437500	0.357428
531.250000	0.436803
539.062500	0.423268
546.875000	0.650423
554.687500	0.659511
562.500000	0.273939
570.312500	0.257657
578.125000	0.398578
585.937500	0.225504
593.750000	0.493597
601.562500	0.741461
609.375000	0.429389
617.187500	0.613359
625.000000	0.603049
632.812500	0.204547
640.625000	0.321985
648.437500	0.388189
656.250000	0.148979
664.062500	0.175224
671.875000	0.322073
679.687500	0.272891
687.500000	0.187384
695.312500	0.174197
703.125000	0.162885
710.937500	0.210919
718.750000	0.334075
726.562500	0.298539
734.375000	0.232410
742.187500	0.190654
750.000000	0.175242
757.812500	0.267496
765.625000	0.214564
773.437500	0.205589
781.250000	0.458157
789.062500	0.476306
796.875000	0.314238
804.687500	0.138996
812.500000	0.211290
820.312500	0.367371
828.125000	0.266015
835.937500	0.165383
843.750000	0.109035
851.562500	0.122938
859.375000	0.364205
867.187500	0.440129
875.000000	0.361760
882.812500	0.298306
890.625000	0.184534
898.437500	0.170623
906.250000	0.354697
914.062500	0.277131
921.875000	0.152431
929.687500	0.125285
937.500000	0.154306
945.312500	0.224227
953.125000	0.095341
960.937500	0.053616
968.750000	0.101496
976.562500	0.198019
984.375000	0.271718
992.187500	0.345518
1000.000000	0.212137
1007.812500	0.373136
1015.625000	0.278063
1023.437500	0.110894
1031.250000	0.079567
1039.062500	0.158231
1046.875000	0.170683
1054.687500	0.267844
1062.500000	0.145589
1070.312500	0.232757
1078.125000	0.289951
1085.937500	0.309767
1093.750000	0.249022
1101.562500	0.139931
1109.375000	0.194091
1117.187500	0.092119
1125.000000	0.037156
1132.812500	0.141979
1140.625000	0.025676
1148.437500	0.166815
1156.250000	0.160610
1164.062500	0.225694
1171.875000	0.207910
1179.687500	0.143605
1187.500000	0.136644
1195.312500	0.089502
1203.125000	0.058799
1210.937500	0.075775
1218.750000	0.152624
1226.562500	0.153358
1234.375000	0.143896
1242.187500	0.117578
1250.000000	0.089075
1257.812500	0.109352
1265.625000	0.057439
1273.437500	0.111865
1281.250000	0.116212
1289.062500	0.038764
1296.875000	0.088706
1304.687500	0.089775
1312.500000	0.081178
1320.312500	0.074497
1328.125000	0.064777
1335.937500	0.131749
1343.750000	0.106959
1351.562500	0.022715
1359.375000	0.054428
1367.187500	0.054654
1375.000000	0.015142
1382.812500	0.062577
1390.625000	0.045053
1398.437500	0.114841
1406.250000	0.205591
1414.062500	0.189422
1421.875000	0.083034
1429.687500	0.029352
1437.500000	0.051266
1445.312500	0.115757
1453.125000	0.056672
1460.937500	0.087687
1468.750000	0.182543
1476.562500	0.092617
1484.375000	0.037764
1492.187500	0.057989
1500.000000	0.018798
1507.812500	0.115955
1515.625000	0.159691
1523.437500	0.195820
1531.250000	0.017351
1539.062500	0.136208
1546.875000	0.143573
1554.687500	0.070585
1562.500000	0.069664
1570.312500	0.088769
1578.125000	0.109684
1585.937500	0.096889
1593.750000	0.043061
1601.562500	0.126391
1609.375000	0.189918
1617.187500	0.153229
1625.000000	0.063224
1632.812500	0.170494
1640.625000	0.148365
1648.437500	0.147509
1656.250000	0.106763
1664.062500	0.102460
1671.875000	0.105953
1679.687500	0.136599
1687.500000	0.038049
1695.312500	0.115875
1703.125000	0.023330
1710.937500	0.082067
1718.750000	0.108310
1726.562500	0.132745
1734.375000	0.108734
1742.187500	0.117572
1750.000000	0.108105
1757.812500	0.107811
1765.625000	0.198822
1773.437500	0.223123
1781.250000	0.152093
1789.062500	0.041444
1796.875000	0.060184
1804.687500	0.009591
1812.500000	0.142169
1820.312500	0.069022
1828.125000	0.103089
1835.937500	0.108066
1843.750000	0.082946
1851.562500	0.065108
1859.375000	0.012494
1867.187500	0.098619
1875.000000	0.179282
1882.812500	0.115562
1890.625000	0.042560
1898.437500	0.080104
1906.250000	0.103764
1914.062500	0.022682
1921.875000	0.079788
1929.687500	0.075086
1937.500000	0.140927
1945.312500	0.096124
1953.125000	0.037344
1960.937500	0.104325
1968.750000	0.098099
1976.562500	0.095971
1984.375000	0.082155
1992.187500	0.069780
ADC Channel:2
Event:2
0.000000	0.069753
7.812500	0.148917
15.625000	0.171011
23.437500	0.139515
31.250000	0.096444
39.062500	0.186636
46.875000	0.273749
54.687500	0.183613
62.500000	0.200573
70.312500	0.457454
78.125000	0.652887
85.937500	0.602530
93.750000	0.416840
101.562500	0.219154
109.375000	0.234536
117.187500	0.427908
125.000000	0.959628
132.812500	1.594431
140.625000	2.155755
148.437500	2.153701
156.250000	1.493333
164.062500	0.661419
171.875000	0.282255
179.687500	0.322235
187.500000	0.708647
195.312500	0.754446
203.125000	1.467544
210.937500	1.286171
218.750000	0.995622
226.562500	0.560994
234.375000	0.305253
242.187500	0.589813
250.000000	0.260623
257.812500	0.233494
265.625000	0.244917
273.437500	0.243180
281.250000	0.584783
289.062500	0.401925
296.875000	0.148478
304.687500	0.150104
312.500000	0.252549
320.312500	0.428973
328.125000	0.462673
335.937500	0.122151
343.750000	0.700135
351.562500	0.909334
359.375000	0.465089
367.187500	0.488327
375.000000	0.320455
382.812500	0.310725
390.625000	1.131932
398.437500	1.011881
406.250000	0.668175
414.062500	0.794804
421.875000	0.794505
429.687500	0.839219
437.500000	0.701660
445.312500	0.508481
453.125000	0.417899
460.937500	0.194986
468.750000	0.074958
476.562500	0.214132
484.375000	0.345973
492.187500	0.316197
500.000000	0.228096
507.812500	0.197341
515.625000	0.127763
523.437500	0.143693
531.250000	0.079959
539.062500	0.264811
546.875000	0.324806
554.687500	0.398001
562.500000	0.406939
570.312500	0.244772
578.125000	0.239290
585.937500	0.267809
593.750000	0.243663
601.562500	0.269365
609.375000	0.088997
617.187500	0.206257
625.000000	0.107353
632.812500	0.031138
640.625000	0.185804
648.437500	0.379395
656.250000	0.305499
664.062500	0.220807
671.875000	0.231432
679.687500	0.120271
687.500000	0.260008
695.312500	0.274801
703.125000	0.242139
710.937500	0.250160
718.750000	0.207101
726.562500	0.161094
734.375000	0.201769
742.187500	0.286941
750.000000	0.388641
757.812500	0.306400
765.625000	0.151732
773.437500	0.416820
781.250000	0.467573
789.062500	0.356831
796.875000	0.223371
804.687500	0.075336
812.500000	0.213151
820.312500	0.170134
828.125000	0.079263
835.937500	0.033135
843.750000	0.134751
851.562500	0.332033
859.375000	0.290429
867.187500	0.166878
875.000000	0.086057
882.812500	0.181092
890.625000	0.071796
898.437500	0.135284
906.250000	0.274481
914.062500	0.156410
921.875000	0.048920
929.687500	0.014411
937.500000	0.043601
945.312500	0.116485
953.125000	0.080296
960.937500	0.045122
968.750000	0.163570
976.562500	0.208985
984.375000	0.180723
992.187500	0.277824
1000.000000	0.152415
1007.812500	0.054823
1015.625000	0.032864
1023.437500	0.123675
1031.250000	0.170451
1039.062500	0.132073
1046.875000	0.055992
1054.687500	0.052019
1062.500000	0.077955
1070.312500	0.163140
1078.125000	0.153604
1085.937500	0.184977
1093.750000	0.115922
1101.562500	0.223760
1109.375000	0.200121
1117.187500	0.065439
1125.000000	0.148833
1132.812500	0.110243
1140.625000	0.062814
1148.437500	0.074204
1156.250000	0.128884
1164.062500	0.129276
1171.875000	0.133322
1179.687500	0.099928
1187.500000	0.160765
1195.312500	0.233318
1203.125000	0.150346
1210.937500	0.033822
1218.750000	0.161368
1226.562500	0.194877
1234.375000	0.244879
1242.187500	0.177483
1250.000000	0.092062
1257.812500	0.046821
1265.625000	0.026810
1273.437500	0.131909
1281.250000	0.113082
1289.062500	0.045292
1296.875000	0.054167
1304.687500	0.037870
1312.500000	0.086816
1320.312500	0.129720
1328.125000	0.102545
1335.937500	0.054590
1343.750000	0.173531
1351.562500	0.154434
1359.375000	0.063359
1367.187500	0.075250
1375.000000	0.071642
1382.812500	0.111836
1390.625000	0.112064
1398.437500	0.079603
1406.250000	0.098500
1414.062500	0.208963
1421.875000	0.179933
1429.687500	0.020708
1437.500000	0.106332
1445.312500	0.060269
1453.125000	0.071996
1460.937500	0.085264
1468.750000	0.057176
1476.562500	0.064575
1484.375000	0.112707
1492.187500	0.102444
1500.000000	0.007908
1507.812500	0.130125
1515.625000	0.082010
1523.437500	0.103367
1531.250000	0.144091
1539.062500	0.087423
1546.875000	0.092588
1554.687500	0.046144
1562.500000	0.050090
1570.312500	0.052166
1578.125000	0.115925
1585.937500	0.077097
1593.750000	0.037575
1601.562500	0.058575
1609.375000	0.037278
1617.187500	0.097898
1625.000000	0.146377
1632.812500	0.135571
1640.625000	0.104900
1648.437500	0.099924
1656.250000	0.153003
1664.062500	0.109959
1671.875000	0.035870
1679.687500	0.120804
1687.500000	0.184024
1695.312500	0.037810
1703.125000	0.122875
1710.937500	0.085986
1718.750000	0.124229
1726.562500	0.068704
1734.375000	0.114741
1742.187500	0.147369
1750.000000	0.026827
1757.812500	0.167030
1765.625000	0.087744
1773.437500	0.062508
1781.250000	0.134231
1789.062500	0.148426
1796.875000	0.119917
1804.687500	0.184703
1812.500000	0.042074
1820.312500	0.198621
1828.125000	0.181416
1835.937500	0.030368
1843.750000	0.098323
1851.562500	0.052589
1859.375000	0.118650
1867.187500	0.049989
1875.000000	0.048479
1882.812500	0.112511
1890.625000	0.068393
1898.437500	0.005082
1906.250000	0.046024
1914.062500	0.073527
1921.875000	0.075079
1929.687500	0.090792
1937.500000	0.076504
1945.312500	0.110431
1953.125000	0.119584
1960.937500	0.006700
1968.750000	0.086861
1976.562500	0.055607
1984.375000	0.036886
1992.187500	0.023620
ADC Channel:2
Event:3
0.000000	0.114514
7.812500	0.155638
15.625000	0.117498
23.437500	0.027172
31.250000	0.129248
39.062500	0.139564
46.875000	0.097559
54.687500	0.022142
62.500000	0.212734
70.312500	0.299876
78.125000	0.270506
85.937500	0.229164
93.750000	0.089231
101.562500	0.100905
109.375000	0.211849
117.187500	0.260587
125.000000	0.585796
132.812500	0.482311
140.625000	0.516354
148.437500	0.559988
156.250000	0.590214
164.062500	0.480075
171.875000	0.160055
179.687500	0.672054
187.500000	1.033034
195.312500	1.132601
203.125000	1.188137
210.937500	1.158089
218.750000	0.781005
226.562500	0.273671
234.375000	0.426990
242.187500	0.151706
250.000000	0.102076
257.812500	0.230333
265.625000	0.329660
273.437500	0.114049
281.250000	0.044950
289.062500	0.197250
296.875000	0.164389
304.687500	0.054861
312.500000	0.040271
320.312500	0.060309
328.125000	0.039100
335.937500	0.035764
343.750000	0.198459
351.562500	0.176820
359.375000	0.353432
367.187500	0.284014
375.000000	0.595080
382.812500	0.998262
390.625000	1.044613
398.437500	0.995929
406.250000	0.718886
414.062500	0.503076
421.875000	0.236971
429.687500	0.084690
437.500000	0.100379
445.312500	0.075812
453.125000	0.143590
460.937500	0.158205
468.750000	0.240207
476.562500	0.154961
484.375000	0.015313
492.187500	0.176908
500.000000	0.113674
507.812500	0.198429
515.625000	0.178295
523.437500	0.135140
531.250000	0.226394
539.062500	0.221683
546.875000	0.076758
554.687500	0.095368
562.500000	0.212665
570.312500	0.197995
578.125000	0.060555
585.937500	0.123246
593.750000	0.143921
601.562500	0.196739
609.375000	0.213076
617.187500	0.052719
625.000000	0.134623
632.812500	0.130761
640.625000	0.064918
648.437500	0.044639
656.250000	0.108044
664.062500	0.118593
671.875000	0.051590
679.687500	0.061696
687.500000	0.133315
695.312500	0.133506
703.125000	0.042788
710.937500	0.084121
718.750000	0.176661
726.562500	0.196011
734.375000	0.141077
742.187500	0.064965
750.000000	0.069662
757.812500	0.118172
765.625000	0.116564
773.437500	0.269092
781.250000	0.377237
789.062500	0.243942
796.875000	0.116683
804.687500	0.128313
812.500000	0.118925
820.312500	0.097214
828.125000	0.131176
835.937500	0.115460
843.750000	0.098449
851.562500	0.073413
859.375000	0.185445
867.187500	0.194881
875.000000	0.088765
882.812500	0.084310
890.625000	0.096612
898.437500	0.080310
906.250000	0.042861
914.062500	0.045293
921.875000	0.086954
929.687500	0.042622
937.500000	0.023060
945.312500	0.163518
953.125000	0.256258
960.937500	0.167045
968.750000	0.034381
976.562500	0.082349
984.375000	0.129659
992.187500	0.071050
1000.000000	0.175024
1007.812500	0.189060
1015.625000	0.122962
1023.437500	0.029771
1031.250000	0.088403
1039.062500	0.031745
1046.875000	0.097771
1054.687500	0.108055
1062.500000	0.020447
1070.312500	0.128285
1078.125000	0.049901
1085.937500	0.062667
1093.750000	0.032123
1101.562500	0.099302
1109.375000	0.055077
1117.187500	0.101594
1125.000000	0.062613
1132.812500	0.185906
1140.625000	0.213912
1148.437500	0.171826
1156.250000	0.082972
1164.062500	0.058348
1171.875000	0.081881
1179.687500	0.079800
1187.500000	0.009887
1195.312500	0.103744
1203.125000	0.138944
1210.937500	0.101299
1218.750000	0.027179
1226.562500	0.097882
1234.375000	0.196411
1242.187500	0.158850
1250.000000	0.037099
1257.812500	0.096228
1265.625000	0.231261
1273.437500	0.128420
1281.250000	0.046744
1289.062500	0.081168
1296.875000	0.091471
1304.687500	0.027719
1312.500000	0.030193
1320.312500	0.051371
1328.125000	0.035083
1335.937500	0.116655
1343.750000	0.152661
1351.562500	0.095334
1359.375000	0.048585
1367.187500	0.099724
1375.000000	0.149357
1382.812500	0.104254
1390.625000	0.003468
1398.437500	0.036485
1406.250000	0.091504
1414.062500	0.057689
1421.875000	0.063093
1429.687500	0.100245
1437.500000	0.047230
1445.312500	0.045432
1453.125000	0.079666
1460.937500	0.116021
1468.750000	0.046493
1476.562500	0.019550
1484.375000	0.052192
1492.187500	0.057935
1500.000000	0.054524
1507.812500	0.044610
1515.625000	0.148692
1523.437500	0.121757
1531.250000	0.079083
1539.062500	0.069651
1546.875000	0.010139
1554.687500	0.053862
1562.500000	0.101196
1570.312500	0.100954
1578.125000	0.052276
1585.937500	0.043272
1593.750000	0.069404
1601.562500	0.125915
1609.375000	0.135651
1617.187500	0.045774
1625.000000	0.056321
1632.812500	0.047379
1640.625000	0.009987
1648.437500	0.014049
1656.250000	0.066645
1664.062500	0.039528
1671.875000	0.023878
1679.687500	0.051178
1687.500000	0.103445
1695.312500	0.048916
1703.125000	0.103074
1710.937500	0.091644
1718.750000	0.116339
1726.562500	0.152354
1734.375000	0.151090
1742.187500	0.114435
1750.000000	0.063453
1757.812500	0.088768
1765.625000	0.109848
1773.437500	0.131974
1781.250000	0.092143
1789.062500	0.053766
1796.875000	0.033472
1804.687500	0.035168
1812.500000	0.046667
1820.312500	0.047519
1828.125000	0.021147
1835.937500	0.106359
1843.750000	0.134054
1851.562500	0.112171
1859.375000	0.081988
1867.187500	0.086687
1875.000000	0.060295
1882.812500	0.032689
1890.625000	0.139579
1898.437500	0.139186
1906.250000	0.070088
1914.062500	0.094988
1921.875000	0.100158
1929.687500	0.030071
1937.500000	0.063151
1945.312500	0.062260
1953.125000	0.085606
1960.937500	0.133872
1968.750000	0.116888
1976.562500	0.079740
1984.375000	0.035920
1992.187500	0.101681
ADC Channel:2
Event:4
0.000000	0.131607
7.812500	0.078697
15.625000	0.062427
23.437500	0.098236
31.250000	0.099215
39.062500	0.095892
46.875000	0.165837
54.687500	0.055934
62.500000	0.111037
70.312500	0.111850
78.125000	0.157609
85.937500	0.250157
93.750000	0.621949
101.562500	0.815813
109.375000	0.990667
117.187500	1.086895
125.000000	1.171587
132.812500	1.146733
140.625000	0.673024
148.437500	0.531169
156.250000	0.251354
164.062500	0.184503
171.875000	0.209967
179.687500	0.159319
187.500000	0.459571
195.312500	0.269196
203.125000	0.035961
210.937500	0.123736
218.750000	0.185123
226.562500	0.155052
234.375000	0.138526
242.187500	0.261264
250.000000	0.180883
257.812500	0.049564
265.625000	0.201682
273.437500	0.044867
281.250000	0.165089
289.062500	0.110927
296.875000	0.125558
304.687500	0.144397
312.500000	0.085304
320.312500	0.149281
328.125000	0.105634
335.937500	0.173309
343.750000	0.124325
351.562500	0.132277
359.375000	0.285056
367.187500	0.280931
375.000000	0.150640
382.812500	0.172122
390.625000	0.166973
398.437500	0.166831
406.250000	0.137117
414.062500	0.086469
421.875000	0.138850
429.687500	0.131742
437.500000	0.009319
445.312500	0.033338
453.125000	0.145762
460.937500	0.079003
468.750000	0.093105
476.562500	0.032775
484.375000	0.123706
492.187500	0.034140
500.000000	0.061801
507.812500	0.068763
515.625000	0.155826
523.437500	0.057860
531.250000	0.165940
539.062500	0.095274
546.875000	0.051759
554.687500	0.139821
562.500000	0.086825
570.312500	0.138040
578.125000	0.067475
585.937500	0.072861
593.750000	0.071898
601.562500	0.147550
609.375000	0.216920
617.187500	0.134430
625.000000	0.047672
632.812500	0.056980
640.625000	0.117164
648.437500	0.056799
656.250000	0.126862
664.062500	0.239408
671.875000	0.149562
679.687500	0.024328
687.500000	0.077604
695.312500	0.183262
703.125000	0.142627
710.937500	0.107788
718.750000	0.190777
726.562500	0.144458
734.375000	0.102578
742.187500	0.121607
750.000000	0.076976
757.812500	0.109692
765.625000	0.199662
773.437500	0.068769
781.250000	0.076804
789.062500	0.114752
796.875000	0.048397
804.687500	0.049627
812.500000	0.038528
820.312500	0.025674
828.125000	0.023478
835.937500	0.055850
843.750000	0.136226
851.562500	0.068577
859.375000	0.161094
867.187500	0.128722
875.000000	0.049787
882.812500	0.105601
890.625000	0.048517
898.437500	0.001495
906.250000	0.018468
914.062500	0.091512
921.875000	0.206255
929.687500	0.138467
937.500000	0.028333
945.312500	0.112490
953.125000	0.122029
960.937500	0.101748
968.750000	0.099399
976.562500	0.112577
984.375000	0.080238
992.187500	0.048466
1000.000000	0.131146
1007.812500	0.050924
1015.625000	0.156758
1023.437500	0.051862
1031.250000	0.026714
1039.062500	0.032449
1046.875000	0.053149
1054.687500	0.117406
1062.500000	0.163270
1070.312500	0.198354
1078.125000	0.055527
1085.937500	0.169382
1093.750000	0.108973
1101.562500	0.079461
1109.375000	0.058074
1117.187500	0.061198
1125.000000	0.068829
1132.812500	0.068707
1140.625000	0.142778
1148.437500	0.068774
1156.250000	0.064744
1164.062500	0.092605
1171.875000	0.050444
1179.687500	0.024064
1187.500000	0.072347
1195.312500	0.069947
1203.125000	0.073369
1210.937500	0.138919
1218.750000	0.189538
1226.562500	0.192585
1234.375000	0.098054
1242.187500	0.075656
1250.000000	0.080746
1257.812500	0.094037
1265.625000	0.018260
1273.437500	0.040564
1281.250000	0.084492
1289.062500	0.064382
1296.875000	0.109680
1304.687500	0.148232
1312.500000	0.064292
1320.312500	0.042509
1328.125000	0.106773
1335.937500	0.110123
1343.750000	0.079779
1351.562500	0.073595
1359.375000	0.020266
1367.187500	0.037136
1375.000000	0.042981
1382.812500	0.099775
1390.625000	0.043064
1398.437500	0.042625
1406.250000	0.057307
1414.062500	0.065325
1421.875000	0.143370
1429.687500	0.032195
1437.500000	0.094579
1445.312500	0.055457
1453.125000	0.043070
1460.937500	0.056656
1468.750000	0.083780
1476.562500	0.029362
1484.375000	0.043199
1492.187500	0.024825
1500.000000	0.064205
1507.812500	0.076176
1515.625000	0.066921
1523.437500	0.043805
1531.250000	0.056505
1539.062500	0.126370
1546.875000	0.097890
1554.687500	0.043685
1562.500000	0.099060
1570.312500	0.144550
1578.125000	0.026483
1585.937500	0.045762
1593.750000	0.097393
1601.562500	0.036157
1609.375000	0.143856
1617.187500	0.070067
1625.000000	0.063437
1632.812500	0.150407
1640.625000	0.247778
1648.437500	0.165987
1656.250000	0.075384
1664.062500	0.077771
1671.875000	0.068685
1679.687500	0.103703
1687.500000	0.075894
1695.312500	0.054897
1703.125000	0.095822
1710.937500	0.137547
1718.750000	0.136851
1726.562500	0.096545
1734.375000	0.062965
1742.187500	0.039789
1750.000000	0.047595
1757.812500	0.039571
1765.625000	0.051620
1773.437500	0.038585
1781.250000	0.009967
1789.062500	0.080342
1796.875000	0.033776
1804.687500	0.016791
1812.500000	0.061566
1820.312500	0.037772
1828.125000	0.095460
1835.937500	0.251704
1843.750000	0.238292
1851.562500	0.086407
1859.375000	0.058221
1867.187500	0.095114
1875.000000	0.079539
1882.812500	0.086172
1890.625000	0.036541
1898.437500	0.017784
1906.250000	0.095973
1914.062500	0.100618
1921.875000	0.100838
1929.687500	0.070248
1937.500000	0.025386
1945.312500	0.037514
1953.125000	0.073961
1960.937500	0.041758
1968.750000	0.061672
1976.562500	0.085487
1984.375000	0.066531
1992.187500	0.080702
ADC Channel:2
Event:5
0.000000	0.072006
7.812500	0.279943
15.625000	0.415975
23.437500	0.403544
31.250000	0.189673
39.062500	0.182547
46.875000	0.100433
54.687500	0.237017
62.500000	0.223884
70.312500	0.344110
78.125000	0.265766
85.937500	0.191859
93.750000	0.231293
101.562500	0.229678
109.375000	0.320951
117.187500	0.158068
125.000000	0.050854
132.812500	0.204830
140.625000	0.595856
148.437500	0.806190
156.250000	0.588110
164.062500	0.424806
171.875000	0.211387
179.687500	0.563769
187.500000	0.859531
195.312500	1.130079
203.125000	1.857027
210.937500	2.047456
218.750000	1.287634
226.562500	0.660887
234.375000	0.186002
242.187500	0.672984
250.000000	0.812789
257.812500	0.562828
265.625000	0.399619
273.437500	0.150202
281.250000	0.198750
289.062500	0.230196
296.875000	0.062803
304.687500	0.117677
312.500000	0.242129
320.312500	0.248094
328.125000	0.135607
335.937500	0.182993
343.750000	0.351778
351.562500	0.442402
359.375000	0.637761
367.187500	0.151972
375.000000	0.787778
382.812500	0.322329
390.625000	0.981546
398.437500	1.265036
406.250000	0.781561
414.062500	0.609881
421.875000	0.571508
429.687500	0.600313
437.500000	0.695816
445.312500	0.421651
453.125000	0.228797
460.937500	0.274897
468.750000	0.244499
476.562500	0.123172
484.375000	0.121575
492.187500	0.125711
500.000000	0.339474
507.812500	0.298518
515.625000	0.173159
523.437500	0.170113
531.250000	0.251275
539.062500	0.145877
546.875000	0.324765
554.687500	0.902299
562.500000	0.865068
570.312500	0.437286
578.125000	0.396834
585.937500	0.303831
593.750000	0.491692
601.562500	0.432764
609.375000	0.326671
617.187500	0.214026
625.000000	0.243877
632.812500	0.402121
640.625000	0.383382
648.437500	0.581642
656.250000	0.534883
664.062500	0.107862
671.875000	0.207066
679.687500	0.164833
687.500000	0.052813
695.312500	0.020566
703.125000	0.063966
710.937500	0.067918
718.750000	0.125506
726.562500	0.151158
734.375000	0.252653
742.187500	0.175158
750.000000	0.390512
757.812500	0.444177
765.625000	0.418219
773.437500	0.317477
781.250000	0.255272
789.062500	0.254311
796.875000	0.122751
804.687500	0.098262
812.500000	0.267373
820.312500	0.319420
828.125000	0.234288
835.937500	0.364856
843.750000	0.273301
851.562500	0.281419
859.375000	0.369358
867.187500	0.192772
875.000000	0.054837
882.812500	0.118947
890.625000	0.173184
898.437500	0.040996
906.250000	0.045873
914.062500	0.064154
921.875000	0.139466
929.687500	0.142398
937.500000	0.063923
945.312500	0.120714
953.125000	0.027804
960.937500	0.130832
968.750000	0.087616
976.562500	0.051797
984.375000	0.267895
992.187500	0.376615
1000.000000	0.292897
1007.812500	0.341697
1015.625000	0.395780
1023.437500	0.109343
1031.250000	0.130958
1039.062500	0.088912
1046.875000	0.102819
1054.687500	0.119807
1062.500000	0.116952
1070.312500	0.067106
1078.125000	0.093259
1085.937500	0.239389
1093.750000	0.303144
1101.562500	0.233344
1109.375000	0.024611
1117.187500	0.062866
1125.000000	0.074703
1132.812500	0.071855
1140.625000	0.135714
1148.437500	0.068409
1156.250000	0.124860
1164.062500	0.208833
1171.875000	0.167088
1179.687500	0.100052
1187.500000	0.099699
1195.312500	0.093844
1203.125000	0.255175
1210.937500	0.267048
1218.750000	0.096717
1226.562500	0.248374
1234.375000	0.044587
1242.187500	0.228168
1250.000000	0.222606
1257.812500	0.130568
1265.625000	0.018643
1273.437500	0.098349
1281.250000	0.037361
1289.062500	0.188902
1296.875000	0.091836
1304.687500	0.124646
1312.500000	0.117227
1320.312500	0.052154
1328.125000	0.060633
1335.937500	0.035954
1343.750000	0.036295
1351.562500	0.097021
1359.375000	0.187190
1367.187500	0.132374
1375.000000	0.095174
1382.812500	0.155177
1390.625000	0.167296
1398.437500	0.244474
1406.250000	0.134569
1414.062500	0.052261
1421.875000	0.151709
1429.687500	0.205726
1437.500000	0.075402
1445.312500	0.070852
1453.125000	0.080664
1460.937500	0.031272
1468.750000	0.092747
1476.562500	0.051269
1484.375000	0.139734
1492.187500	0.102392
1500.000000	0.086633
1507.812500	0.027331
1515.625000	0.088303
1523.437500	0.166488
1531.250000	0.189451
1539.062500	0.093641
1546.875000	0.080512
1554.687500	0.098941
1562.500000	0.046273
1570.312500	0.035117
1578.125000	0.072379
1585.937500	0.069729
1593.750000	0.171794
1601.562500	0.183263
1609.375000	0.024013
1617.187500	0.074678
1625.000000	0.089275
1632.812500	0.042886
1640.625000	0.144961
1648.437500	0.244251
1656.250000	0.099678
1664.062500	0.053800
1671.875000	0.124727
1679.687500	0.144139
1687.500000	0.106557
1695.312500	0.089321
1703.125000	0.090771
1710.937500	0.186515
1718.750000	0.162635
1726.562500	0.015102
1734.375000	0.107234
1742.187500	0.121246
1750.000000	0.052851
1757.812500	0.134314
1765.625000	0.089903
1773.437500	0.002897
1781.250000	0.073761
1789.062500	0.063989
1796.875000	0.068855
1804.687500	0.168959
1812.500000	0.165187
1820.312500	0.144083
1828.125000	0.047062
1835.937500	0.103401
1843.750000	0.057425
1851.562500	0.164328
1859.375000	0.097972
1867.187500	0.064374
1875.000000	0.046550
1882.812500	0.105538
1890.625000	0.242409
1898.437500	0.263926
1906.250000	0.191216
1914.062500	0.100622
1921.875000	0.086881
1929.687500	0.081931
1937.500000	0.026949
1945.312500	0.008705
1953.125000	0.093628
1960.937500	0.096531
1968.750000	0.041458
1976.562500	0.129476
1984.375000	0.077565
1992.187500	0.152937
ADC Channel:2
Event:6
0.000000	0.039819
7.812500	0.521695
15.625000	0.438716
23.437500	0.383256
31.250000	0.358210
39.062500	0.144685
46.875000	0.173732
54.687500	0.181324
62.500000	0.128193
70.312500	0.223554
78.125000	0.129435
85.937500	0.159303
93.750000	0.312977
101.562500	0.318130
109.375000	0.170432
117.187500	0.405252
125.000000	0.396943
132.812500	0.712286
140.625000	0.952475
148.437500	0.416819
156.250000	0.294296
164.062500	1.744024
171.875000	2.025324
179.687500	1.978172
187.500000	2.120936
195.312500	2.012199
203.125000	0.949875
210.937500	0.812532
218.750000	0.443523
226.562500	0.063209
234.375000	0.176547
242.187500	0.071107
250.000000	0.055544
257.812500	0.101994
265.625000	0.102440
273.437500	0.116277
281.250000	0.028271
289.062500	0.195548
296.875000	0.351230
304.687500	0.272737
312.500000	0.449231
320.312500	0.501770
328.125000	0.643927
335.937500	0.432236
343.750000	1.027379
351.562500	2.389949
359.375000	1.893033
367.187500	0.364233
375.000000	1.334097
382.812500	0.531853
390.625000	0.357418
398.437500	0.410803
406.250000	0.285088
414.062500	0.111989
421.875000	0.056148
429.687500	0.118115
437.500000	0.223298
445.312500	0.282872
453.125000	0.115582
460.937500	0.083433
468.750000	0.174384
476.562500	0.248630
484.375000	0.516654
492.187500	0.760958
500.000000	0.285234
507.812500	0.160335
515.625000	0.413498
523.437500	0.830541
531.250000	1.043928
539.062500	0.645386
546.875000	0.330765
554.687500	0.321142
562.500000	0.231948
570.312500	0.238271
578.125000	0.296147
585.937500	0.276545
593.750000	0.334671
601.562500	0.274767
609.375000	0.051083
617.187500	0.058049
625.000000	0.039870
632.812500	0.127528
640.625000	0.202948
648.437500	0.271990
656.250000	0.331912
664.062500	0.213748
671.875000	0.201362
679.687500	0.282785
687.500000	0.385861
695.312500	0.672756
703.125000	0.631717
710.937500	0.800362
718.750000	0.901685
726.562500	0.371917
734.375000	0.161682
742.187500	0.155486
750.000000	0.121158
757.812500	0.038572
765.625000	0.293598
773.437500	0.298873
781.250000	0.252317
789.062500	0.079726
796.875000	0.114497
804.687500	0.117558
812.500000	0.280585
820.312500	0.351107
828.125000	0.208869
835.937500	0.278484
843.750000	0.369570
851.562500	0.295148
859.375000	0.343177
867.187500	0.333895
875.000000	0.258299
882.812500	0.358867
890.625000	0.253359
898.437500	0.138040
906.250000	0.289729
914.062500	0.277248
921.875000	0.260629
929.687500	0.068381
937.500000	0.160489
945.312500	0.230472
953.125000	0.384491
960.937500	0.377698
968.750000	0.290668
976.562500	0.080655
984.375000	0.105250
992.187500	0.041922
1000.000000	0.148978
1007.812500	0.102724
1015.625000	0.206034
1023.437500	0.212860
1031.250000	0.247565
1039.062500	0.116688
1046.875000	0.028319
1054.687500	0.161958
1062.500000	0.105113
1070.312500	0.113409
1078.125000	0.042301
1085.937500	0.127455
1093.750000	0.124327
1101.562500	0.123888
1109.375000	0.113411
1117.187500	0.330612
1125.000000	0.291199
1132.812500	0.285616
1140.625000	0.190585
1148.437500	0.137319
1156.250000	0.140982
1164.062500	0.098587
1171.875000	0.046888
1179.687500	0.114260
1187.500000	0.186992
1195.312500	0.195934
1203.125000	0.177000
1210.937500	0.187884
1218.750000	0.170976
1226.562500	0.080125
1234.375000	0.084355
1242.187500	0.158755
1250.000000	0.105342
1257.812500	0.090184
1265.625000	0.101262
1273.437500	0.051563
1281.250000	0.095631
1289.062500	0.034761
1296.875000	0.146729
1304.687500	0.082538
1312.500000	0.049663
1320.312500	0.044268
1328.125000	0.064745
1335.937500	0.102113
1343.750000	0.038054
1351.562500	0.041432
1359.375000	0.172708
1367.187500	0.287043
1375.000000	0.252968
1382.812500	0.113618
1390.625000	0.070984
1398.437500	0.108929
1406.250000	0.126644
1414.062500	0.109993
1421.875000	0.086784
1429.687500	0.028516
1437.500000	0.149674
1445.312500	0.160435
1453.125000	0.162740
1460.937500	0.146312
1468.750000	0.186902
1476.562500	0.100354
1484.375000	0.055426
1492.187500	0.170667
1500.000000	0.139332
1507.812500	0.041670
1515.625000	0.106289
1523.437500	0.096955
1531.250000	0.060577
1539.062500	0.025421
1546.875000	0.068649
1554.687500	0.039542
1562.500000	0.047116
1570.312500	0.067944
1578.125000	0.085908
1585.937500	0.212585
1593.750000	0.172785
1601.562500	0.086835
1609.375000	0.108144
1617.187500	0.055129
1625.000000	0.140251
1632.812500	0.165041
1640.625000	0.173240
1648.437500	0.166214
1656.250000	0.117662
1664.062500	0.078360
1671.875000	0.011743
1679.687500	0.121497
1687.500000	0.213199
1695.312500	0.212105
1703.125000	0.154458
1710.937500	0.106762
1718.750000	0.219588
1726.562500	0.185423
1734.375000	0.058641
1742.187500	0.174393
1750.000000	0.150689
1757.812500	0.045368
1765.625000	0.064541
1773.437500	0.081600
1781.250000	0.065823
1789.062500	0.078540
1796.875000	0.133244
1804.687500	0.156612
1812.500000	0.144794
1820.312500	0.155695
1828.125000	0.132032
1835.937500	0.114893
1843.750000	0.070324
1851.562500	0.084538
1859.375000	0.077219
1867.187500	0.103841
1875.000000	0.057006
1882.812500	0.114915
1890.625000	0.160340
1898.437500	0.146585
1906.250000	0.189211
1914.062500	0.157705
1921.875000	0.053686
1929.687500	0.080811
1937.500000	0.130732
1945.312500	0.085555
1953.125000	0.037160
1960.937500	0.029882
1968.750000	0.041950
1976.562500	0.144920
1984.375000	0.037621
1992.187500	0.099342
ADC Channel:2
Event:7
0.000000	0.009183
7.812500	0.162795
15.625000	0.207216
23.437500	0.100359
31.250000	0.047408
39.062500	0.079129
46.875000	0.060974
54.687500	0.139976
62.500000	0.244164
70.312500	0.123722
78.125000	0.215584
85.937500	0.529978
93.750000	0.742539
101.562500	1.069150
109.375000	1.571430
117.187500	1.869657
125.000000	1.636421
132.812500	1.075493
140.625000	0.782883
148.437500	0.980261
156.250000	1.334856
164.062500	1.534721
171.875000	0.677684
179.687500	1.370993
187.500000	1.864073
195.312500	0.979117
203.125000	0.587951
210.937500	0.199265
218.750000	0.362509
226.562500	0.465280
234.375000	0.457147
242.187500	0.520810
250.000000	0.428691
257.812500	0.305873
265.625000	0.202518
273.437500	0.175227
281.250000	0.291896
289.062500	0.135084
296.875000	0.353820
304.687500	0.143499
312.500000	0.188088
320.312500	0.258706
328.125000	0.448420
335.937500	0.456402
343.750000	0.188174
351.562500	0.588410
359.375000	0.470007
367.187500	0.349490
375.000000	0.332494
382.812500	0.464731
390.625000	0.440658
398.437500	0.390899
406.250000	0.414388
414.062500	0.469900
421.875000	0.535154
429.687500	0.281257
437.500000	0.193216
445.312500	0.206672
453.125000	0.091133
460.937500	0.219308
468.750000	0.330510
476.562500	0.352070
484.375000	0.559495
492.187500	0.725877
500.000000	0.590831
507.812500	0.448307
515.625000	0.339286
523.437500	0.271046
531.250000	0.313270
539.062500	0.282192
546.875000	0.073506
554.687500	0.082299
562.500000	0.217111
570.312500	0.207324
578.125000	0.109121
585.937500	0.256756
593.750000	0.358726
601.562500	0.397133
609.375000	0.429512
617.187500	0.424855
625.000000	0.279251
632.812500	0.196140
640.625000	0.123541
648.437500	0.202008
656.250000	0.485195
664.062500	0.532333
671.875000	0.302054
679.687500	0.173660
687.500000	0.083917
695.312500	0.050796
703.125000	0.176697
710.937500	0.278694
718.750000	0.191462
726.562500	0.336011
734.375000	0.252503
742.187500	0.186082
750.000000	0.078867
757.812500	0.036823
765.625000	0.055844
773.437500	0.106246
781.250000	0.212888
789.062500	0.126726
796.875000	0.378537
804.687500	0.243482
812.500000	0.038546
820.312500	0.176869
828.125000	0.184762
835.937500	0.232629
843.750000	0.241448
851.562500	0.226251
859.375000	0.289085
867.187500	0.291761
875.000000	0.150225
882.812500	0.118561
890.625000	0.282200
898.437500	0.376644
906.250000	0.249976
914.062500	0.206762
921.875000	0.121513
929.687500	0.104607
937.500000	0.168850
945.312500	0.121983
953.125000	0.114285
960.937500	0.105137
968.750000	0.031877
976.562500	0.045349
984.375000	0.173035
992.187500	0.289260
1000.000000	0.236902
1007.812500	0.084958
1015.625000	0.056508
1023.437500	0.073839
1031.250000	0.158795
1039.062500	0.200361
1046.875000	0.091910
1054.687500	0.101384
1062.500000	0.178048
1070.312500	0.105689
1078.125000	0.060301
1085.937500	0.063877
1093.750000	0.050518
1101.562500	0.016336
1109.375000	0.015245
1117.187500	0.049523
1125.000000	0.058068
1132.812500	0.154018
1140.625000	0.142793
1148.437500	0.108380
1156.250000	0.042444
1164.062500	0.067580
1171.875000	0.061281
1179.687500	0.081502
1187.500000	0.117945
1195.312500	0.180749
1203.125000	0.166455
1210.937500	0.101454
1218.750000	0.060566
1226.562500	0.027627
1234.375000	0.066746
1242.187500	0.081122
1250.000000	0.200170
1257.812500	0.183337
1265.625000	0.017956
1273.437500	0.102984
1281.250000	0.054681
1289.062500	0.140672
1296.875000	0.260788
1304.687500	0.226877
1312.500000	0.099329
1320.312500	0.080869
1328.125000	0.113878
1335.937500	0.070350
1343.750000	0.127264
1351.562500	0.104430
1359.375000	0.065147
1367.187500	0.061451
1375.000000	0.100854
1382.812500	0.066854
1390.625000	0.075726
1398.437500	0.088724
1406.250000	0.185509
1414.062500	0.138859
1421.875000	0.141631
1429.687500	0.122955
1437.500000	0.178781
1445.312500	0.130883
1453.125000	0.154351
1460.937500	0.111824
1468.750000	0.047499
1476.562500	0.115463
1484.375000	0.224839
1492.187500	0.190699
1500.000000	0.071515
1507.812500	0.042984
[truncated: 27,928 more rows]
