# Supplementary material for: Insect Biometrics: Optoacoustic Signal Processing and Its Applications to Remote Monitoring of McPhail Type Traps
Source: PLoS One. 2015 Nov 6;10(11):e0140474. doi: 10.1371/journal.pone.0140474 (PMC4636391; doi:10.1371/journal.pone.0140474)
Supplement: S2 Multimedia — (ZIP) [file pone.0140474.s037.zip › B_oleae_pack3.txt]

0.000000	0.194948
7.812500	0.315082
15.625000	0.240710
23.437500	0.373349
31.250000	0.274179
39.062500	0.373794
46.875000	0.496593
54.687500	0.641857
62.500000	0.909121
70.312500	1.039141
78.125000	1.010463
85.937500	1.228757
93.750000	1.587045
101.562500	0.813235
109.375000	1.294018
117.187500	2.550645
125.000000	2.279742
132.812500	1.699330
140.625000	1.370301
148.437500	1.274190
156.250000	0.933942
164.062500	0.685240
171.875000	0.275899
179.687500	0.304174
187.500000	0.525099
195.312500	0.894970
203.125000	0.465969
210.937500	0.822125
218.750000	1.340785
226.562500	1.311020
234.375000	0.816511
242.187500	0.618670
250.000000	0.548758
257.812500	0.430205
265.625000	0.462479
273.437500	0.366837
281.250000	0.375038
289.062500	0.508726
296.875000	0.128524
304.687500	0.136750
312.500000	0.475617
320.312500	0.272729
328.125000	0.348267
335.937500	0.261310
343.750000	0.123621
351.562500	0.230601
359.375000	0.601814
367.187500	0.675455
375.000000	0.354002
382.812500	0.080095
390.625000	0.219353
398.437500	0.232930
406.250000	0.093984
414.062500	0.443755
421.875000	0.589162
429.687500	0.481825
437.500000	0.267511
445.312500	0.306383
453.125000	0.418224
460.937500	0.168207
468.750000	0.039269
476.562500	0.163346
484.375000	0.408364
492.187500	0.242096
500.000000	0.082060
507.812500	0.143299
515.625000	0.147073
523.437500	0.142538
531.250000	0.144020
539.062500	0.160437
546.875000	0.146821
554.687500	0.045012
562.500000	0.154698
570.312500	0.183039
578.125000	0.227243
585.937500	0.140482
593.750000	0.045455
601.562500	0.110522
609.375000	0.278059
617.187500	0.165381
625.000000	0.150615
632.812500	0.282367
640.625000	0.236473
648.437500	0.354831
656.250000	0.356639
664.062500	0.125818
671.875000	0.063618
679.687500	0.063931
687.500000	0.260382
695.312500	0.266551
703.125000	0.135680
710.937500	0.191878
718.750000	0.086798
726.562500	0.338999
734.375000	0.190373
742.187500	0.237789
750.000000	0.254122
757.812500	0.106341
765.625000	0.085763
773.437500	0.088085
781.250000	0.088841
789.062500	0.110680
796.875000	0.109031
804.687500	0.180854
812.500000	0.157536
820.312500	0.172136
828.125000	0.067215
835.937500	0.053140
843.750000	0.102107
851.562500	0.212489
859.375000	0.182522
867.187500	0.163061
875.000000	0.101487
882.812500	0.043578
890.625000	0.021731
898.437500	0.041698
906.250000	0.166934
914.062500	0.201131
921.875000	0.139054
929.687500	0.114207
937.500000	0.042084
945.312500	0.092968
953.125000	0.137252
960.937500	0.112556
968.750000	0.067224
976.562500	0.148232
984.375000	0.146137
992.187500	0.101444
1000.000000	0.049922
1007.812500	0.051856
1015.625000	0.108138
1023.437500	0.118669
1031.250000	0.098662
1039.062500	0.041695
1046.875000	0.079744
1054.687500	0.129698
1062.500000	0.202440
1070.312500	0.030575
1078.125000	0.024777
1085.937500	0.015358
1093.750000	0.062984
1101.562500	0.142843
1109.375000	0.217515
1117.187500	0.212131
1125.000000	0.148864
1132.812500	0.088238
1140.625000	0.023805
1148.437500	0.157776
1156.250000	0.150790
1164.062500	0.045720
1171.875000	0.155825
1179.687500	0.068118
1187.500000	0.209610
1195.312500	0.189741
1203.125000	0.026142
1210.937500	0.086949
1218.750000	0.034946
1226.562500	0.041804
1234.375000	0.090970
1242.187500	0.054002
1250.000000	0.057476
1257.812500	0.110779
1265.625000	0.084674
1273.437500	0.077240
1281.250000	0.157638
1289.062500	0.085511
1296.875000	0.113276
1304.687500	0.076926
1312.500000	0.121696
1320.312500	0.066192
1328.125000	0.126894
1335.937500	0.143669
1343.750000	0.042632
1351.562500	0.084055
1359.375000	0.120130
1367.187500	0.095027
1375.000000	0.108851
1382.812500	0.133810
1390.625000	0.126877
1398.437500	0.175059
1406.250000	0.110626
1414.062500	0.062367
1421.875000	0.055511
1429.687500	0.167931
1437.500000	0.109207
1445.312500	0.077219
1453.125000	0.162240
1460.937500	0.078772
1468.750000	0.144303
1476.562500	0.126326
1484.375000	0.060715
1492.187500	0.022777
1500.000000	0.030432
1507.812500	0.077684
1515.625000	0.114592
1523.437500	0.105091
1531.250000	0.050471
1539.062500	0.145581
1546.875000	0.176950
1554.687500	0.115060
1562.500000	0.023635
1570.312500	0.048960
1578.125000	0.056961
1585.937500	0.081208
1593.750000	0.114368
1601.562500	0.057555
1609.375000	0.041202
1617.187500	0.062055
1625.000000	0.027124
1632.812500	0.079425
1640.625000	0.085249
1648.437500	0.043381
1656.250000	0.101825
1664.062500	0.044626
1671.875000	0.122384
1679.687500	0.066789
1687.500000	0.085010
1695.312500	0.079022
1703.125000	0.091407
1710.937500	0.171359
1718.750000	0.066323
1726.562500	0.052686
1734.375000	0.070685
1742.187500	0.098888
1750.000000	0.045486
1757.812500	0.123936
1765.625000	0.142372
1773.437500	0.039525
1781.250000	0.102718
1789.062500	0.081762
1796.875000	0.065458
1804.687500	0.089113
1812.500000	0.142966
1820.312500	0.077311
1828.125000	0.064075
1835.937500	0.051464
1843.750000	0.080284
1851.562500	0.133733
1859.375000	0.066820
1867.187500	0.036538
1875.000000	0.033474
1882.812500	0.033402
1890.625000	0.060456
1898.437500	0.122301
1906.250000	0.119557
1914.062500	0.131375
1921.875000	0.135416
1929.687500	0.184640
1937.500000	0.114240
1945.312500	0.106336
1953.125000	0.051691
1960.937500	0.086054
1968.750000	0.093591
1976.562500	0.096340
1984.375000	0.065743
1992.187500	0.091137
ADC Channel:2
Event:1
0.000000	0.055978
7.812500	0.053502
15.625000	0.052097
23.437500	0.015433
31.250000	0.059951
39.062500	0.180615
46.875000	0.040269
54.687500	0.192073
62.500000	0.175562
70.312500	0.284165
78.125000	0.291960
85.937500	0.305687
93.750000	0.336912
101.562500	0.631888
109.375000	0.773445
117.187500	0.594142
125.000000	0.646305
132.812500	0.534088
140.625000	0.374349
148.437500	0.272438
156.250000	0.103456
164.062500	0.076558
171.875000	0.236204
179.687500	0.214980
187.500000	0.266439
195.312500	0.125855
203.125000	0.191785
210.937500	0.165861
218.750000	0.126462
226.562500	0.173754
234.375000	0.202055
242.187500	0.087715
250.000000	0.153740
257.812500	0.278608
265.625000	0.185638
273.437500	0.139847
281.250000	0.193461
289.062500	0.213999
296.875000	0.036539
304.687500	0.061204
312.500000	0.046895
320.312500	0.092404
328.125000	0.081793
335.937500	0.026025
343.750000	0.062587
351.562500	0.066080
359.375000	0.174381
367.187500	0.123032
375.000000	0.025634
382.812500	0.170078
390.625000	0.250579
398.437500	0.186848
406.250000	0.167081
414.062500	0.205977
421.875000	0.288233
429.687500	0.284042
437.500000	0.226694
445.312500	0.100861
453.125000	0.134675
460.937500	0.132784
468.750000	0.105400
476.562500	0.079715
484.375000	0.128723
492.187500	0.185891
500.000000	0.140774
507.812500	0.075154
515.625000	0.028629
523.437500	0.111617
531.250000	0.065075
539.062500	0.091889
546.875000	0.060486
554.687500	0.070695
562.500000	0.181671
570.312500	0.178599
578.125000	0.149062
585.937500	0.014908
593.750000	0.137349
601.562500	0.048497
609.375000	0.117234
617.187500	0.130140
625.000000	0.074437
632.812500	0.159054
640.625000	0.175835
648.437500	0.166268
656.250000	0.166759
664.062500	0.198782
671.875000	0.131001
679.687500	0.188125
687.500000	0.132568
695.312500	0.064611
703.125000	0.035822
710.937500	0.048436
718.750000	0.056017
726.562500	0.023191
734.375000	0.170198
742.187500	0.213849
750.000000	0.058641
757.812500	0.077397
765.625000	0.111862
773.437500	0.058837
781.250000	0.085801
789.062500	0.070367
796.875000	0.055855
804.687500	0.031489
812.500000	0.105213
820.312500	0.045801
828.125000	0.080164
835.937500	0.129854
843.750000	0.070946
851.562500	0.048345
859.375000	0.104074
867.187500	0.145299
875.000000	0.094024
882.812500	0.100901
890.625000	0.226457
898.437500	0.097773
906.250000	0.058238
914.062500	0.087320
921.875000	0.096653
929.687500	0.115634
937.500000	0.121214
945.312500	0.083666
953.125000	0.057488
960.937500	0.059148
968.750000	0.077601
976.562500	0.065098
984.375000	0.040047
992.187500	0.020764
1000.000000	0.031368
1007.812500	0.029984
1015.625000	0.077962
1023.437500	0.135802
1031.250000	0.050460
1039.062500	0.119866
1046.875000	0.209227
1054.687500	0.194596
1062.500000	0.053376
1070.312500	0.066651
1078.125000	0.036524
1085.937500	0.096603
1093.750000	0.094982
1101.562500	0.090479
1109.375000	0.008773
1117.187500	0.062076
1125.000000	0.044393
1132.812500	0.106970
1140.625000	0.109502
1148.437500	0.057028
1156.250000	0.070893
1164.062500	0.059404
1171.875000	0.093714
1179.687500	0.075929
1187.500000	0.160406
1195.312500	0.074027
1203.125000	0.069094
1210.937500	0.053959
1218.750000	0.064224
1226.562500	0.147136
1234.375000	0.082145
1242.187500	0.066887
1250.000000	0.124741
1257.812500	0.097378
1265.625000	0.090798
1273.437500	0.095821
1281.250000	0.073728
1289.062500	0.091944
1296.875000	0.109980
1304.687500	0.037694
1312.500000	0.073239
1320.312500	0.064311
1328.125000	0.050586
1335.937500	0.072777
1343.750000	0.080312
1351.562500	0.127115
1359.375000	0.033196
1367.187500	0.086022
1375.000000	0.088866
1382.812500	0.055355
1390.625000	0.025358
1398.437500	0.029348
1406.250000	0.079116
1414.062500	0.071643
1421.875000	0.067621
1429.687500	0.064373
1437.500000	0.028682
1445.312500	0.020813
1453.125000	0.072554
1460.937500	0.133284
1468.750000	0.116552
1476.562500	0.044979
1484.375000	0.032572
1492.187500	0.096604
1500.000000	0.085157
1507.812500	0.091751
1515.625000	0.083185
1523.437500	0.074461
1531.250000	0.077875
1539.062500	0.039316
1546.875000	0.087905
1554.687500	0.093025
1562.500000	0.049359
1570.312500	0.072372
1578.125000	0.089176
1585.937500	0.075058
1593.750000	0.085881
1601.562500	0.076129
1609.375000	0.104970
1617.187500	0.087580
1625.000000	0.036221
1632.812500	0.076681
1640.625000	0.045425
1648.437500	0.063652
1656.250000	0.146506
1664.062500	0.160952
1671.875000	0.118688
1679.687500	0.072494
1687.500000	0.057601
1695.312500	0.081454
1703.125000	0.112484
1710.937500	0.147160
1718.750000	0.108864
1726.562500	0.081695
1734.375000	0.008388
1742.187500	0.010539
1750.000000	0.075585
1757.812500	0.055312
1765.625000	0.089840
1773.437500	0.121283
1781.250000	0.042776
1789.062500	0.061872
1796.875000	0.135651
1804.687500	0.120498
1812.500000	0.051219
1820.312500	0.051228
1828.125000	0.017989
1835.937500	0.013226
1843.750000	0.020408
1851.562500	0.033059
1859.375000	0.100790
1867.187500	0.054124
1875.000000	0.087948
1882.812500	0.107973
1890.625000	0.028275
1898.437500	0.110887
1906.250000	0.081637
1914.062500	0.018671
1921.875000	0.118178
1929.687500	0.113910
1937.500000	0.047116
1945.312500	0.024840
1953.125000	0.061869
1960.937500	0.014091
1968.750000	0.059854
1976.562500	0.044430
1984.375000	0.120310
1992.187500	0.139890
ADC Channel:2
Event:2
0.000000	0.195489
7.812500	0.174879
15.625000	0.056594
23.437500	0.079088
31.250000	0.047336
39.062500	0.145654
46.875000	0.088850
54.687500	0.043846
62.500000	0.118285
70.312500	0.111400
78.125000	0.070990
85.937500	0.205907
93.750000	0.172077
101.562500	0.035462
109.375000	0.165833
117.187500	0.206158
125.000000	0.291553
132.812500	0.149403
140.625000	0.193718
148.437500	0.689452
156.250000	1.725577
164.062500	1.700040
171.875000	0.762480
179.687500	0.286181
187.500000	1.295360
195.312500	2.323562
203.125000	1.550151
210.937500	0.241997
218.750000	0.533418
226.562500	0.731158
234.375000	0.507567
242.187500	0.409714
250.000000	0.313843
257.812500	0.179718
265.625000	0.025197
273.437500	0.143535
281.250000	0.266083
289.062500	0.526139
296.875000	0.325176
304.687500	0.178479
312.500000	0.341581
320.312500	0.671071
328.125000	1.167767
335.937500	1.347216
343.750000	1.171798
351.562500	1.286953
359.375000	1.557214
367.187500	1.107265
375.000000	0.697302
382.812500	0.581051
390.625000	0.219218
398.437500	0.031783
406.250000	0.271086
414.062500	0.299370
421.875000	0.183119
429.687500	0.167073
437.500000	0.156757
445.312500	0.219391
453.125000	0.244666
460.937500	0.116658
468.750000	0.240702
476.562500	0.331543
484.375000	0.376628
492.187500	0.168487
500.000000	0.062149
507.812500	0.334189
515.625000	0.418529
523.437500	0.170073
531.250000	0.558571
539.062500	0.518011
546.875000	0.444371
554.687500	0.333664
562.500000	0.308522
570.312500	0.041293
578.125000	0.203767
585.937500	0.152675
593.750000	0.115917
601.562500	0.105644
609.375000	0.183865
617.187500	0.038859
625.000000	0.140867
632.812500	0.059649
640.625000	0.032237
648.437500	0.050616
656.250000	0.079253
664.062500	0.207735
671.875000	0.064945
679.687500	0.264190
687.500000	0.397503
695.312500	0.276193
703.125000	0.127806
710.937500	0.173413
718.750000	0.249035
726.562500	0.195740
734.375000	0.071590
742.187500	0.065229
750.000000	0.210037
757.812500	0.164930
765.625000	0.130674
773.437500	0.209159
781.250000	0.306480
789.062500	0.105510
796.875000	0.114327
804.687500	0.109765
812.500000	0.125791
820.312500	0.113761
828.125000	0.131367
835.937500	0.055550
843.750000	0.036812
851.562500	0.224707
859.375000	0.323521
867.187500	0.193474
875.000000	0.197478
882.812500	0.251425
890.625000	0.437306
898.437500	0.342979
906.250000	0.296484
914.062500	0.283141
921.875000	0.157975
929.687500	0.259841
937.500000	0.251655
945.312500	0.043331
953.125000	0.162983
960.937500	0.135581
968.750000	0.055960
976.562500	0.038752
984.375000	0.130517
992.187500	0.116226
1000.000000	0.019040
1007.812500	0.102343
1015.625000	0.084754
1023.437500	0.101711
1031.250000	0.111093
1039.062500	0.121915
1046.875000	0.211709
1054.687500	0.102399
1062.500000	0.121466
1070.312500	0.144018
1078.125000	0.081563
1085.937500	0.073089
1093.750000	0.097113
1101.562500	0.094834
1109.375000	0.126644
1117.187500	0.076252
1125.000000	0.023109
1132.812500	0.095655
1140.625000	0.084436
1148.437500	0.077990
1156.250000	0.065867
1164.062500	0.033741
1171.875000	0.046917
1179.687500	0.058024
1187.500000	0.054133
1195.312500	0.077181
1203.125000	0.021389
1210.937500	0.029867
1218.750000	0.075053
1226.562500	0.114004
1234.375000	0.090520
1242.187500	0.150901
1250.000000	0.071394
1257.812500	0.257572
1265.625000	0.185523
1273.437500	0.207549
1281.250000	0.157343
1289.062500	0.040443
1296.875000	0.048740
1304.687500	0.051568
1312.500000	0.030002
1320.312500	0.084047
1328.125000	0.133856
1335.937500	0.065646
1343.750000	0.011960
1351.562500	0.041375
1359.375000	0.073204
1367.187500	0.067171
1375.000000	0.042841
1382.812500	0.010791
1390.625000	0.010233
1398.437500	0.087888
1406.250000	0.096266
1414.062500	0.051246
1421.875000	0.051450
1429.687500	0.084089
1437.500000	0.045104
1445.312500	0.036672
1453.125000	0.050536
1460.937500	0.009932
1468.750000	0.037455
1476.562500	0.030371
1484.375000	0.009216
1492.187500	0.069507
1500.000000	0.058726
1507.812500	0.121485
1515.625000	0.108288
1523.437500	0.095069
1531.250000	0.158475
1539.062500	0.076788
1546.875000	0.079792
1554.687500	0.109894
1562.500000	0.071533
1570.312500	0.024865
1578.125000	0.033630
1585.937500	0.131330
1593.750000	0.119435
1601.562500	0.072030
1609.375000	0.028158
1617.187500	0.128802
1625.000000	0.138985
1632.812500	0.068110
1640.625000	0.105327
1648.437500	0.143213
1656.250000	0.127487
1664.062500	0.093837
1671.875000	0.036065
1679.687500	0.040627
1687.500000	0.054195
1695.312500	0.090968
1703.125000	0.111916
1710.937500	0.023203
1718.750000	0.038970
1726.562500	0.031853
1734.375000	0.022958
1742.187500	0.054929
1750.000000	0.013699
1757.812500	0.018439
1765.625000	0.047617
1773.437500	0.094269
1781.250000	0.104477
1789.062500	0.041036
1796.875000	0.072892
1804.687500	0.058122
1812.500000	0.074053
1820.312500	0.048183
1828.125000	0.032124
1835.937500	0.106321
1843.750000	0.044890
1851.562500	0.084279
1859.375000	0.074774
1867.187500	0.051551
1875.000000	0.031138
1882.812500	0.016074
1890.625000	0.053683
1898.437500	0.063439
1906.250000	0.067841
1914.062500	0.064885
1921.875000	0.078239
1929.687500	0.031143
1937.500000	0.064458
1945.312500	0.110718
1953.125000	0.114406
1960.937500	0.045988
1968.750000	0.008330
1976.562500	0.058479
1984.375000	0.142254
1992.187500	0.139505
ADC Channel:2
Event:3
0.000000	0.129971
7.812500	0.177968
15.625000	0.148484
23.437500	0.244782
31.250000	0.191041
39.062500	0.084775
46.875000	0.055066
54.687500	0.169624
62.500000	0.406299
70.312500	0.660406
78.125000	0.932783
85.937500	1.024004
93.750000	0.910259
101.562500	0.865051
109.375000	0.634652
117.187500	0.128196
125.000000	0.266276
132.812500	0.724613
140.625000	0.702346
148.437500	0.515411
156.250000	0.488564
164.062500	0.428524
171.875000	0.358201
179.687500	0.960262
187.500000	1.804610
195.312500	1.856307
203.125000	1.075007
210.937500	0.150672
218.750000	0.239066
226.562500	0.260858
234.375000	0.300661
242.187500	0.548742
250.000000	0.668099
257.812500	0.342103
265.625000	0.147081
273.437500	0.486968
281.250000	0.553896
289.062500	0.381141
296.875000	0.147860
304.687500	0.607058
312.500000	0.694650
320.312500	0.443644
328.125000	0.152656
335.937500	0.454978
343.750000	0.698671
351.562500	0.792718
359.375000	0.790085
367.187500	0.728880
375.000000	1.108246
382.812500	1.657569
390.625000	1.802107
398.437500	1.414948
406.250000	0.681062
414.062500	0.069566
421.875000	0.443130
429.687500	0.236104
437.500000	0.066523
445.312500	0.119133
453.125000	0.308968
460.937500	0.389439
468.750000	0.238641
476.562500	0.138234
484.375000	0.367653
492.187500	0.446361
500.000000	0.284945
507.812500	0.292226
515.625000	0.239691
523.437500	0.154602
531.250000	0.217537
539.062500	0.348625
546.875000	0.641901
554.687500	0.947049
562.500000	0.992171
570.312500	0.849885
578.125000	0.580511
585.937500	0.348389
593.750000	0.153122
601.562500	0.086573
609.375000	0.142470
617.187500	0.357253
625.000000	0.498102
632.812500	0.334097
640.625000	0.171196
648.437500	0.324651
656.250000	0.441023
664.062500	0.317352
671.875000	0.104160
679.687500	0.181004
687.500000	0.280567
695.312500	0.225782
703.125000	0.140370
710.937500	0.354457
718.750000	0.436963
726.562500	0.379389
734.375000	0.227079
742.187500	0.304801
750.000000	0.542916
757.812500	0.787489
765.625000	0.756017
773.437500	0.610589
781.250000	0.501408
789.062500	0.252798
796.875000	0.181261
804.687500	0.483270
812.500000	0.347604
820.312500	0.247217
828.125000	0.348079
835.937500	0.351232
843.750000	0.310116
851.562500	0.282038
859.375000	0.226606
867.187500	0.226736
875.000000	0.307198
882.812500	0.325661
890.625000	0.256043
898.437500	0.282569
906.250000	0.264980
914.062500	0.111736
921.875000	0.320615
929.687500	0.444561
937.500000	0.524031
945.312500	0.395764
953.125000	0.276666
960.937500	0.225416
968.750000	0.108744
976.562500	0.022562
984.375000	0.053711
992.187500	0.121419
1000.000000	0.137952
1007.812500	0.160889
1015.625000	0.080226
1023.437500	0.163078
1031.250000	0.282857
1039.062500	0.291758
1046.875000	0.178751
1054.687500	0.070619
1062.500000	0.049986
1070.312500	0.145877
1078.125000	0.260873
1085.937500	0.273160
1093.750000	0.219742
1101.562500	0.133628
1109.375000	0.205515
1117.187500	0.443000
1125.000000	0.433605
1132.812500	0.327227
1140.625000	0.320136
1148.437500	0.194605
1156.250000	0.055239
1164.062500	0.167793
1171.875000	0.226769
1179.687500	0.184043
1187.500000	0.104233
1195.312500	0.111879
1203.125000	0.196048
1210.937500	0.069255
1218.750000	0.145348
1226.562500	0.231763
1234.375000	0.171109
1242.187500	0.036840
1250.000000	0.008334
1257.812500	0.015989
1265.625000	0.081207
1273.437500	0.119154
1281.250000	0.082068
1289.062500	0.013088
1296.875000	0.160946
1304.687500	0.240955
1312.500000	0.249411
1320.312500	0.154594
1328.125000	0.119337
1335.937500	0.148260
1343.750000	0.046128
1351.562500	0.192323
1359.375000	0.185254
1367.187500	0.119391
1375.000000	0.035742
1382.812500	0.087022
1390.625000	0.143149
1398.437500	0.060850
1406.250000	0.036504
1414.062500	0.029543
1421.875000	0.131546
1429.687500	0.106262
1437.500000	0.040212
1445.312500	0.120194
1453.125000	0.188771
1460.937500	0.146390
1468.750000	0.113861
1476.562500	0.036307
1484.375000	0.152029
1492.187500	0.173435
1500.000000	0.224029
1507.812500	0.254368
1515.625000	0.221257
1523.437500	0.229606
1531.250000	0.262822
1539.062500	0.185136
1546.875000	0.280963
1554.687500	0.247006
1562.500000	0.206951
1570.312500	0.242545
1578.125000	0.029968
1585.937500	0.085576
1593.750000	0.147812
1601.562500	0.120523
1609.375000	0.076338
1617.187500	0.154307
1625.000000	0.052121
1632.812500	0.037120
1640.625000	0.079570
1648.437500	0.127271
1656.250000	0.048673
1664.062500	0.073670
1671.875000	0.130551
1679.687500	0.115220
1687.500000	0.179230
1695.312500	0.237962
1703.125000	0.256500
1710.937500	0.340736
1718.750000	0.313841
1726.562500	0.289578
1734.375000	0.327082
1742.187500	0.296820
1750.000000	0.206869
1757.812500	0.195669
1765.625000	0.123236
1773.437500	0.061628
1781.250000	0.066286
1789.062500	0.074699
1796.875000	0.040237
1804.687500	0.120568
1812.500000	0.147156
1820.312500	0.130204
1828.125000	0.127979
1835.937500	0.099090
1843.750000	0.141627
1851.562500	0.083314
1859.375000	0.068295
1867.187500	0.132844
1875.000000	0.105203
1882.812500	0.109073
1890.625000	0.146189
1898.437500	0.182271
1906.250000	0.174559
1914.062500	0.120363
1921.875000	0.078480
1929.687500	0.071741
1937.500000	0.049142
1945.312500	0.052289
1953.125000	0.078460
1960.937500	0.052764
1968.750000	0.194582
1976.562500	0.221841
1984.375000	0.179962
1992.187500	0.050689
ADC Channel:2
Event:4
0.000000	0.111985
7.812500	0.078841
15.625000	0.169486
23.437500	0.157723
31.250000	0.074206
39.062500	0.104914
46.875000	0.077852
54.687500	0.144610
62.500000	0.067379
70.312500	0.136624
78.125000	0.136575
85.937500	0.169575
93.750000	0.198549
101.562500	0.221952
109.375000	0.083846
117.187500	0.044434
125.000000	0.183461
132.812500	0.220019
140.625000	0.294619
148.437500	0.266625
156.250000	0.183175
164.062500	0.288966
171.875000	0.222587
179.687500	0.339633
187.500000	0.190932
195.312500	0.219848
203.125000	0.361669
210.937500	0.298052
218.750000	0.196839
226.562500	0.087973
234.375000	0.068972
242.187500	0.097770
250.000000	0.122852
257.812500	0.139227
265.625000	0.018813
273.437500	0.074762
281.250000	0.099095
289.062500	0.055090
296.875000	0.050471
304.687500	0.003879
312.500000	0.045152
320.312500	0.068475
328.125000	0.063614
335.937500	0.042070
343.750000	0.081829
351.562500	0.058409
359.375000	0.045141
367.187500	0.058905
375.000000	0.038273
382.812500	0.040333
390.625000	0.069213
398.437500	0.105646
406.250000	0.057667
414.062500	0.113973
421.875000	0.121248
429.687500	0.123204
437.500000	0.117424
445.312500	0.063139
453.125000	0.066582
460.937500	0.157122
468.750000	0.110595
476.562500	0.133584
484.375000	0.177308
492.187500	0.058860
500.000000	0.091948
507.812500	0.086138
515.625000	0.055348
523.437500	0.109028
531.250000	0.080603
539.062500	0.080327
546.875000	0.098586
554.687500	0.102117
562.500000	0.161868
570.312500	0.069410
578.125000	0.137014
585.937500	0.140946
593.750000	0.082800
601.562500	0.136248
609.375000	0.137142
617.187500	0.122849
625.000000	0.093754
632.812500	0.150929
640.625000	0.127124
648.437500	0.041214
656.250000	0.026925
664.062500	0.017208
671.875000	0.015212
679.687500	0.095893
687.500000	0.043448
695.312500	0.043430
703.125000	0.082060
710.937500	0.040640
718.750000	0.046039
726.562500	0.112477
734.375000	0.017525
742.187500	0.146092
750.000000	0.045655
757.812500	0.092108
765.625000	0.057306
773.437500	0.001910
781.250000	0.054432
789.062500	0.084345
796.875000	0.029720
804.687500	0.108036
812.500000	0.103672
820.312500	0.028940
828.125000	0.026458
835.937500	0.132943
843.750000	0.171549
851.562500	0.121997
859.375000	0.086468
867.187500	0.056835
875.000000	0.125260
882.812500	0.128115
890.625000	0.053573
898.437500	0.060547
906.250000	0.098163
914.062500	0.118009
921.875000	0.120224
929.687500	0.052816
937.500000	0.048791
945.312500	0.069341
953.125000	0.051956
960.937500	0.111911
968.750000	0.133803
976.562500	0.051313
984.375000	0.117647
992.187500	0.078266
1000.000000	0.087396
1007.812500	0.093438
1015.625000	0.086032
1023.437500	0.124497
1031.250000	0.057931
1039.062500	0.170507
1046.875000	0.111676
1054.687500	0.104382
1062.500000	0.074262
1070.312500	0.114380
1078.125000	0.157921
1085.937500	0.111518
1093.750000	0.052485
1101.562500	0.031864
1109.375000	0.042567
1117.187500	0.040239
1125.000000	0.074601
1132.812500	0.080984
1140.625000	0.109187
1148.437500	0.085170
1156.250000	0.081268
1164.062500	0.122055
1171.875000	0.058304
1179.687500	0.025928
1187.500000	0.072721
1195.312500	0.101782
1203.125000	0.065798
1210.937500	0.039283
1218.750000	0.022349
1226.562500	0.042744
1234.375000	0.109912
1242.187500	0.115283
1250.000000	0.064773
1257.812500	0.102599
1265.625000	0.101793
1273.437500	0.124886
1281.250000	0.035423
1289.062500	0.156011
1296.875000	0.179869
1304.687500	0.065789
1312.500000	0.034199
1320.312500	0.038523
1328.125000	0.057197
1335.937500	0.068375
1343.750000	0.071344
1351.562500	0.099545
1359.375000	0.036614
1367.187500	0.101649
1375.000000	0.028742
1382.812500	0.011769
1390.625000	0.047714
1398.437500	0.104140
1406.250000	0.026849
1414.062500	0.089695
1421.875000	0.089951
1429.687500	0.092963
1437.500000	0.056622
1445.312500	0.024422
1453.125000	0.003949
1460.937500	0.120371
1468.750000	0.125393
1476.562500	0.060386
1484.375000	0.075772
1492.187500	0.087595
1500.000000	0.111696
1507.812500	0.127246
1515.625000	0.027485
1523.437500	0.077635
1531.250000	0.112513
1539.062500	0.107216
1546.875000	0.146647
1554.687500	0.184533
1562.500000	0.188891
1570.312500	0.121646
1578.125000	0.039688
1585.937500	0.090181
1593.750000	0.143559
1601.562500	0.084651
1609.375000	0.059262
1617.187500	0.155140
1625.000000	0.173730
1632.812500	0.079916
1640.625000	0.030397
1648.437500	0.042159
1656.250000	0.036922
1664.062500	0.062026
1671.875000	0.093849
1679.687500	0.075243
1687.500000	0.025320
1695.312500	0.133091
1703.125000	0.116795
1710.937500	0.022874
1718.750000	0.052121
1726.562500	0.095640
1734.375000	0.122045
1742.187500	0.072933
1750.000000	0.062416
1757.812500	0.041737
1765.625000	0.058204
1773.437500	0.065387
1781.250000	0.069875
1789.062500	0.119292
1796.875000	0.178927
1804.687500	0.182018
1812.500000	0.135136
1820.312500	0.181898
1828.125000	0.185912
1835.937500	0.121787
1843.750000	0.061715
1851.562500	0.036773
1859.375000	0.072605
1867.187500	0.088670
1875.000000	0.059665
1882.812500	0.042173
1890.625000	0.059245
1898.437500	0.061310
1906.250000	0.056357
1914.062500	0.035972
1921.875000	0.083056
1929.687500	0.029716
1937.500000	0.022907
1945.312500	0.012933
1953.125000	0.086523
1960.937500	0.143861
1968.750000	0.108640
1976.562500	0.079512
1984.375000	0.112026
1992.187500	0.157889
ADC Channel:2
Event:5
0.000000	0.050653
7.812500	0.063829
15.625000	0.228624
23.437500	0.351147
31.250000	0.397715
39.062500	0.296060
46.875000	0.248687
54.687500	0.248985
62.500000	0.147754
70.312500	0.262376
78.125000	0.162545
85.937500	0.096798
93.750000	0.053072
101.562500	0.172211
109.375000	0.358795
117.187500	0.451052
125.000000	0.341278
132.812500	0.262865
140.625000	0.541350
148.437500	0.876926
156.250000	0.949733
164.062500	1.064052
171.875000	1.489325
179.687500	1.391021
187.500000	0.727470
195.312500	1.419290
203.125000	1.772520
210.937500	1.540596
218.750000	1.181321
226.562500	1.461307
234.375000	1.488766
242.187500	1.262602
250.000000	1.084025
257.812500	0.826502
265.625000	0.629047
273.437500	0.399131
281.250000	0.228783
289.062500	0.257946
296.875000	0.310566
304.687500	0.351932
312.500000	0.447741
320.312500	0.604933
328.125000	0.551775
335.937500	0.470077
343.750000	0.162904
351.562500	0.253793
359.375000	0.329131
367.187500	0.188340
375.000000	0.155631
382.812500	0.212503
390.625000	0.437373
398.437500	0.184748
406.250000	0.311472
414.062500	0.411790
421.875000	0.279809
429.687500	0.163142
437.500000	0.215572
445.312500	0.360386
453.125000	0.177603
460.937500	0.235598
468.750000	0.160166
476.562500	0.107823
484.375000	0.029290
492.187500	0.023503
500.000000	0.085332
507.812500	0.175600
515.625000	0.217622
523.437500	0.238090
531.250000	0.256407
539.062500	0.096480
546.875000	0.119841
554.687500	0.211452
562.500000	0.211155
570.312500	0.231256
578.125000	0.271764
585.937500	0.280934
593.750000	0.017799
601.562500	0.421437
609.375000	0.641023
617.187500	0.418045
625.000000	0.358461
632.812500	0.195673
640.625000	0.239396
648.437500	0.334785
656.250000	0.487835
664.062500	0.535749
671.875000	0.351387
679.687500	0.320011
687.500000	0.322950
695.312500	0.220337
703.125000	0.156358
710.937500	0.301497
718.750000	0.235573
726.562500	0.169381
734.375000	0.255400
742.187500	0.179219
750.000000	0.399336
757.812500	0.458685
765.625000	0.325494
773.437500	0.150097
781.250000	0.093607
789.062500	0.112734
796.875000	0.032732
804.687500	0.053403
812.500000	0.173995
820.312500	0.123921
828.125000	0.146978
835.937500	0.277671
843.750000	0.092486
851.562500	0.065372
859.375000	0.085644
867.187500	0.233185
875.000000	0.354501
882.812500	0.253792
890.625000	0.080384
898.437500	0.096090
906.250000	0.105985
914.062500	0.129066
921.875000	0.089843
929.687500	0.129259
937.500000	0.110197
945.312500	0.034245
953.125000	0.151202
960.937500	0.272720
968.750000	0.164341
976.562500	0.118819
984.375000	0.248832
992.187500	0.195724
1000.000000	0.106424
1007.812500	0.063539
1015.625000	0.137452
1023.437500	0.081404
1031.250000	0.080923
1039.062500	0.138046
1046.875000	0.221507
1054.687500	0.331718
1062.500000	0.317911
1070.312500	0.196007
1078.125000	0.098453
1085.937500	0.130284
1093.750000	0.183822
1101.562500	0.192562
1109.375000	0.269781
1117.187500	0.285141
1125.000000	0.156782
1132.812500	0.301777
1140.625000	0.111485
1148.437500	0.102430
1156.250000	0.112486
1164.062500	0.071285
1171.875000	0.098339
1179.687500	0.018844
1187.500000	0.200742
1195.312500	0.144486
1203.125000	0.199430
1210.937500	0.077395
1218.750000	0.103020
1226.562500	0.025406
1234.375000	0.146014
1242.187500	0.240652
1250.000000	0.156428
1257.812500	0.215445
1265.625000	0.089575
1273.437500	0.061545
1281.250000	0.135889
1289.062500	0.176672
1296.875000	0.101507
1304.687500	0.088190
1312.500000	0.053729
1320.312500	0.098354
1328.125000	0.209949
1335.937500	0.172457
1343.750000	0.074222
1351.562500	0.039293
1359.375000	0.095500
1367.187500	0.144136
1375.000000	0.077701
1382.812500	0.173794
1390.625000	0.206893
1398.437500	0.068076
1406.250000	0.042750
1414.062500	0.098593
1421.875000	0.158273
1429.687500	0.181340
1437.500000	0.277062
1445.312500	0.140121
1453.125000	0.072315
1460.937500	0.062616
1468.750000	0.072052
1476.562500	0.086504
1484.375000	0.123199
1492.187500	0.174991
1500.000000	0.134532
1507.812500	0.125352
1515.625000	0.149423
1523.437500	0.146861
1531.250000	0.114785
1539.062500	0.096822
1546.875000	0.114824
1554.687500	0.077169
1562.500000	0.179645
1570.312500	0.075460
1578.125000	0.068650
1585.937500	0.180850
1593.750000	0.166251
1601.562500	0.070090
1609.375000	0.143102
1617.187500	0.177865
1625.000000	0.100801
1632.812500	0.034749
1640.625000	0.154212
1648.437500	0.129293
1656.250000	0.057116
1664.062500	0.121467
1671.875000	0.201305
1679.687500	0.170395
1687.500000	0.027343
1695.312500	0.094986
1703.125000	0.097726
1710.937500	0.059631
1718.750000	0.042684
1726.562500	0.068497
1734.375000	0.105518
1742.187500	0.176422
1750.000000	0.130301
1757.812500	0.150417
1765.625000	0.095111
1773.437500	0.054691
1781.250000	0.082840
1789.062500	0.187516
1796.875000	0.114427
1804.687500	0.123491
1812.500000	0.210431
1820.312500	0.184015
1828.125000	0.175751
1835.937500	0.176860
1843.750000	0.091867
1851.562500	0.144912
1859.375000	0.087840
1867.187500	0.088065
1875.000000	0.117198
1882.812500	0.175483
1890.625000	0.145659
1898.437500	0.106021
1906.250000	0.086420
1914.062500	0.111611
1921.875000	0.099178
1929.687500	0.156537
1937.500000	0.190942
1945.312500	0.101881
1953.125000	0.077418
1960.937500	0.074959
1968.750000	0.020437
1976.562500	0.047681
1984.375000	0.070488
1992.187500	0.114453
ADC Channel:2
Event:6
0.000000	0.102277
7.812500	0.155440
15.625000	0.161891
23.437500	0.085934
31.250000	0.046454
39.062500	0.085557
46.875000	0.182108
54.687500	0.151582
62.500000	0.037361
70.312500	0.007109
78.125000	0.016070
85.937500	0.010106
93.750000	0.048497
101.562500	0.106426
109.375000	0.111246
117.187500	0.167165
125.000000	0.132414
132.812500	0.164819
140.625000	0.289248
148.437500	0.149621
156.250000	0.168571
164.062500	0.401862
171.875000	0.491863
179.687500	0.185945
187.500000	0.662405
195.312500	0.591343
203.125000	0.203630
210.937500	0.075388
218.750000	0.180248
226.562500	0.045525
234.375000	0.393867
242.187500	0.289837
250.000000	0.074140
257.812500	0.094813
265.625000	0.299607
273.437500	0.043704
281.250000	0.105407
289.062500	0.079287
296.875000	0.053825
304.687500	0.089985
312.500000	0.151294
320.312500	0.071090
328.125000	0.055181
335.937500	0.201088
343.750000	0.058346
351.562500	0.202697
359.375000	0.543211
367.187500	0.531969
375.000000	0.122207
382.812500	1.093933
390.625000	1.504568
398.437500	0.981720
406.250000	0.935946
414.062500	1.193137
421.875000	0.576849
429.687500	0.540120
437.500000	0.414655
445.312500	0.289816
453.125000	0.101651
460.937500	0.098352
468.750000	0.105336
476.562500	0.097616
484.375000	0.166019
492.187500	0.111813
500.000000	0.079940
507.812500	0.290271
515.625000	0.195862
523.437500	0.154115
531.250000	0.155224
539.062500	0.466820
546.875000	0.259920
554.687500	0.098628
562.500000	0.340899
570.312500	0.402663
578.125000	0.234300
585.937500	0.361493
593.750000	0.446151
601.562500	0.359507
609.375000	0.334754
617.187500	0.268135
625.000000	0.127570
632.812500	0.070764
640.625000	0.067845
648.437500	0.188674
656.250000	0.216776
664.062500	0.139414
671.875000	0.048294
679.687500	0.184799
687.500000	0.157722
695.312500	0.021765
703.125000	0.141763
710.937500	0.186390
718.750000	0.066054
726.562500	0.184874
734.375000	0.080070
742.187500	0.123923
750.000000	0.211936
757.812500	0.231016
765.625000	0.157910
773.437500	0.307322
781.250000	0.208130
789.062500	0.196032
796.875000	0.169523
804.687500	0.295145
812.500000	0.194266
820.312500	0.143869
828.125000	0.146684
835.937500	0.101715
843.750000	0.146640
851.562500	0.190019
859.375000	0.142308
867.187500	0.103311
875.000000	0.101932
882.812500	0.062466
890.625000	0.060069
898.437500	0.066920
906.250000	0.057710
914.062500	0.102726
921.875000	0.090920
929.687500	0.208040
937.500000	0.230295
945.312500	0.251671
953.125000	0.120265
960.937500	0.006125
968.750000	0.054230
976.562500	0.148819
984.375000	0.176328
992.187500	0.084826
1000.000000	0.100218
1007.812500	0.119229
1015.625000	0.059201
1023.437500	0.069812
1031.250000	0.092681
1039.062500	0.123398
1046.875000	0.007939
1054.687500	0.072063
1062.500000	0.045100
1070.312500	0.124031
1078.125000	0.106997
1085.937500	0.029318
1093.750000	0.097297
1101.562500	0.125303
1109.375000	0.148902
1117.187500	0.151346
1125.000000	0.026782
1132.812500	0.010761
1140.625000	0.072167
1148.437500	0.076336
1156.250000	0.076536
1164.062500	0.116853
1171.875000	0.185619
1179.687500	0.236959
1187.500000	0.205253
1195.312500	0.132748
1203.125000	0.144223
1210.937500	0.171090
1218.750000	0.130859
1226.562500	0.069773
1234.375000	0.046319
1242.187500	0.090227
1250.000000	0.118331
1257.812500	0.144307
1265.625000	0.009297
1273.437500	0.141069
1281.250000	0.027329
1289.062500	0.164537
1296.875000	0.199195
1304.687500	0.150056
1312.500000	0.098256
1320.312500	0.059651
1328.125000	0.059601
1335.937500	0.050465
1343.750000	0.085070
1351.562500	0.075101
1359.375000	0.090789
1367.187500	0.008721
1375.000000	0.021615
1382.812500	0.098689
1390.625000	0.170617
1398.437500	0.148188
1406.250000	0.097154
1414.062500	0.126903
1421.875000	0.104672
1429.687500	0.013558
1437.500000	0.042246
1445.312500	0.063761
1453.125000	0.077467
1460.937500	0.019762
1468.750000	0.053691
1476.562500	0.103970
1484.375000	0.014632
1492.187500	0.038189
1500.000000	0.066574
1507.812500	0.008955
1515.625000	0.123218
1523.437500	0.097017
1531.250000	0.097808
1539.062500	0.021869
1546.875000	0.087050
1554.687500	0.152817
1562.500000	0.109160
1570.312500	0.087284
1578.125000	0.022958
1585.937500	0.129243
1593.750000	0.117847
1601.562500	0.123172
1609.375000	0.133031
1617.187500	0.073439
1625.000000	0.116191
1632.812500	0.034395
1640.625000	0.070118
1648.437500	0.035628
1656.250000	0.060394
1664.062500	0.100418
1671.875000	0.065245
1679.687500	0.070006
1687.500000	0.137825
1695.312500	0.067102
1703.125000	0.090359
1710.937500	0.120543
1718.750000	0.065442
1726.562500	0.040338
1734.375000	0.023523
1742.187500	0.066681
1750.000000	0.097409
1757.812500	0.014003
1765.625000	0.070565
1773.437500	0.032524
1781.250000	0.034056
1789.062500	0.041817
1796.875000	0.110244
1804.687500	0.121774
1812.500000	0.085811
1820.312500	0.070537
1828.125000	0.164846
1835.937500	0.131257
1843.750000	0.125542
1851.562500	0.130231
1859.375000	0.103892
1867.187500	0.110795
1875.000000	0.143866
1882.812500	0.184260
1890.625000	0.144849
1898.437500	0.156158
1906.250000	0.104873
1914.062500	0.164782
1921.875000	0.110160
1929.687500	0.100142
1937.500000	0.168325
1945.312500	0.139839
1953.125000	0.098383
1960.937500	0.054876
1968.750000	0.035632
1976.562500	0.040727
1984.375000	0.085489
1992.187500	0.083511
ADC Channel:2
Event:7
0.000000	0.133502
7.812500	0.081481
15.625000	0.169779
23.437500	0.068028
31.250000	0.021060
39.062500	0.099258
46.875000	0.094436
54.687500	0.133484
62.500000	0.091106
70.312500	0.163394
78.125000	0.079887
85.937500	0.065723
93.750000	0.038555
101.562500	0.143138
109.375000	0.102469
117.187500	0.185610
125.000000	0.167914
132.812500	0.305603
140.625000	0.446750
148.437500	0.081939
156.250000	0.212758
164.062500	0.355300
171.875000	0.269370
179.687500	1.286904
187.500000	0.697451
195.312500	2.161981
203.125000	2.672477
210.937500	1.592757
218.750000	0.401695
226.562500	1.012231
234.375000	0.323438
242.187500	0.416478
250.000000	0.241527
257.812500	0.147861
265.625000	0.320917
273.437500	0.103704
281.250000	0.176930
289.062500	0.101116
296.875000	0.068664
304.687500	0.107883
312.500000	0.036806
320.312500	0.251573
328.125000	0.200963
335.937500	0.087160
343.750000	0.217514
351.562500	0.266537
359.375000	0.229742
367.187500	0.475278
375.000000	0.285799
382.812500	0.167454
390.625000	0.283136
398.437500	0.132056
406.250000	0.534239
414.062500	0.520716
421.875000	1.053635
429.687500	0.949115
437.500000	0.537553
445.312500	0.342614
453.125000	0.216865
460.937500	0.277271
468.750000	0.308668
476.562500	0.183679
484.375000	0.115214
492.187500	0.167736
500.000000	0.210345
507.812500	0.113480
515.625000	0.133503
523.437500	0.296801
531.250000	0.144292
539.062500	0.166816
546.875000	0.129028
554.687500	0.084019
562.500000	0.223150
570.312500	0.282108
578.125000	0.259590
585.937500	0.215474
593.750000	0.276358
601.562500	0.146258
609.375000	0.122350
617.187500	0.078749
625.000000	0.211414
632.812500	0.094835
640.625000	0.380958
648.437500	0.224937
656.250000	0.165256
664.062500	0.033276
671.875000	0.192289
679.687500	0.077593
687.500000	0.085475
695.312500	0.226082
703.125000	0.165163
710.937500	0.078826
718.750000	0.132850
726.562500	0.260528
734.375000	0.276905
742.187500	0.131357
750.000000	0.156056
757.812500	0.104091
765.625000	0.086106
773.437500	0.187191
781.250000	0.203716
789.062500	0.211495
796.875000	0.128920
804.687500	0.167266
812.500000	0.137538
820.312500	0.127398
828.125000	0.084997
835.937500	0.186701
843.750000	0.201577
851.562500	0.121157
859.375000	0.048038
867.187500	0.074631
875.000000	0.182300
882.812500	0.156059
890.625000	0.036815
898.437500	0.125360
906.250000	0.017903
914.062500	0.083331
921.875000	0.065331
929.687500	0.004998
937.500000	0.061733
945.312500	0.114756
953.125000	0.168327
960.937500	0.159925
968.750000	0.152909
976.562500	0.086069
984.375000	0.022558
992.187500	0.099335
1000.000000	0.161493
1007.812500	0.102332
1015.625000	0.078442
1023.437500	0.078303
1031.250000	0.119925
1039.062500	0.172243
1046.875000	0.151798
1054.687500	0.218861
1062.500000	0.077319
1070.312500	0.055065
1078.125000	0.118804
1085.937500	0.093594
1093.750000	0.044057
1101.562500	0.023009
1109.375000	0.131146
1117.187500	0.111331
1125.000000	0.048063
1132.812500	0.054151
1140.625000	0.171156
1148.437500	0.089731
1156.250000	0.078650
1164.062500	0.068717
1171.875000	0.097049
1179.687500	0.133335
1187.500000	0.208596
1195.312500	0.163779
1203.125000	0.061080
1210.937500	0.059596
1218.750000	0.047289
1226.562500	0.062811
1234.375000	0.069265
1242.187500	0.056539
1250.000000	0.067628
1257.812500	0.027935
1265.625000	0.047547
1273.437500	0.083541
1281.250000	0.043708
1289.062500	0.090633
1296.875000	0.156719
1304.687500	0.170868
1312.500000	0.110983
1320.312500	0.050159
1328.125000	0.096989
1335.937500	0.185027
1343.750000	0.146585
1351.562500	0.106818
1359.375000	0.128982
1367.187500	0.075565
1375.000000	0.034495
1382.812500	0.058018
1390.625000	0.016454
1398.437500	0.166302
1406.250000	0.126003
1414.062500	0.128424
1421.875000	0.162137
1429.687500	0.138944
1437.500000	0.068903
1445.312500	0.106557
1453.125000	0.126833
1460.937500	0.080906
1468.750000	0.134839
1476.562500	0.103442
1484.375000	0.083873
1492.187500	0.071571
1500.000000	0.141929
1507.812500	0.147418
[truncated: 4,708 more rows]
