# Supplementary material for: Insect Biometrics: Optoacoustic Signal Processing and Its Applications to Remote Monitoring of McPhail Type Traps
Source: PLoS One. 2015 Nov 6;10(11):e0140474. doi: 10.1371/journal.pone.0140474 (PMC4636391; doi:10.1371/journal.pone.0140474)
Supplement: S2 Multimedia — (ZIP) [file pone.0140474.s037.zip › B_oleae_pack4.txt]

0.000000	0.065212
7.812500	0.066158
15.625000	0.047665
23.437500	0.025373
31.250000	0.093630
39.062500	0.036554
46.875000	0.122781
54.687500	0.122696
62.500000	0.052027
70.312500	0.083734
78.125000	0.018703
85.937500	0.170591
93.750000	0.175394
101.562500	0.368055
109.375000	0.336887
117.187500	0.374577
125.000000	0.285992
132.812500	0.203401
140.625000	0.266654
148.437500	0.154940
156.250000	0.073200
164.062500	0.103548
171.875000	0.085365
179.687500	0.096230
187.500000	0.067559
195.312500	0.032802
203.125000	0.074054
210.937500	0.115544
218.750000	0.141823
226.562500	0.108637
234.375000	0.073805
242.187500	0.025726
250.000000	0.092310
257.812500	0.034543
265.625000	0.066017
273.437500	0.176263
281.250000	0.181103
289.062500	0.136875
296.875000	0.047406
304.687500	0.072639
312.500000	0.119856
320.312500	0.157003
328.125000	0.117761
335.937500	0.035109
343.750000	0.111773
351.562500	0.076407
359.375000	0.118592
367.187500	0.073963
375.000000	0.042870
382.812500	0.113935
390.625000	0.079593
398.437500	0.090732
406.250000	0.076321
414.062500	0.069065
421.875000	0.076695
429.687500	0.047325
437.500000	0.078869
445.312500	0.108600
453.125000	0.094830
460.937500	0.048455
468.750000	0.050085
476.562500	0.136528
484.375000	0.110435
492.187500	0.049191
500.000000	0.103491
507.812500	0.123581
515.625000	0.159166
523.437500	0.164655
531.250000	0.111233
539.062500	0.124156
546.875000	0.060992
554.687500	0.028388
562.500000	0.031960
570.312500	0.029521
578.125000	0.020499
585.937500	0.042464
593.750000	0.073849
601.562500	0.112720
609.375000	0.039935
617.187500	0.010256
625.000000	0.047185
632.812500	0.101689
640.625000	0.172474
648.437500	0.127079
656.250000	0.132108
664.062500	0.112629
671.875000	0.017769
679.687500	0.121514
687.500000	0.099237
695.312500	0.056669
703.125000	0.070970
710.937500	0.124535
718.750000	0.138339
726.562500	0.092750
734.375000	0.054822
742.187500	0.098983
750.000000	0.090464
757.812500	0.088895
765.625000	0.106840
773.437500	0.071945
781.250000	0.057746
789.062500	0.147084
796.875000	0.118579
804.687500	0.142444
812.500000	0.080407
820.312500	0.047428
828.125000	0.093859
835.937500	0.046719
843.750000	0.059358
851.562500	0.116696
859.375000	0.079873
867.187500	0.066321
875.000000	0.017669
882.812500	0.013012
890.625000	0.071382
898.437500	0.093902
906.250000	0.089152
914.062500	0.110514
921.875000	0.086682
929.687500	0.045078
937.500000	0.044720
945.312500	0.090234
953.125000	0.091361
960.937500	0.028506
968.750000	0.024756
976.562500	0.053670
984.375000	0.060435
992.187500	0.047788
1000.000000	0.153105
1007.812500	0.157387
1015.625000	0.110073
1023.437500	0.029661
1031.250000	0.021653
1039.062500	0.021509
1046.875000	0.024789
1054.687500	0.052639
1062.500000	0.078945
1070.312500	0.082590
1078.125000	0.082978
1085.937500	0.070510
1093.750000	0.031835
1101.562500	0.034820
1109.375000	0.048480
1117.187500	0.066725
1125.000000	0.066784
1132.812500	0.081065
1140.625000	0.047030
1148.437500	0.049168
1156.250000	0.091519
1164.062500	0.056907
1171.875000	0.030395
1179.687500	0.090009
1187.500000	0.152376
1195.312500	0.148223
1203.125000	0.090514
1210.937500	0.043155
1218.750000	0.044540
1226.562500	0.105923
1234.375000	0.161988
1242.187500	0.058179
1250.000000	0.074788
1257.812500	0.094172
1265.625000	0.131231
1273.437500	0.116479
1281.250000	0.064146
1289.062500	0.038382
1296.875000	0.105956
1304.687500	0.202109
1312.500000	0.248894
1320.312500	0.233586
1328.125000	0.096273
1335.937500	0.055605
1343.750000	0.061785
1351.562500	0.186875
1359.375000	0.154109
1367.187500	0.064261
1375.000000	0.066572
1382.812500	0.103453
1390.625000	0.191896
1398.437500	0.189918
1406.250000	0.080983
1414.062500	0.072876
1421.875000	0.119338
1429.687500	0.100853
1437.500000	0.114452
1445.312500	0.040968
1453.125000	0.007355
1460.937500	0.041368
1468.750000	0.018178
1476.562500	0.043911
1484.375000	0.082127
1492.187500	0.109942
1500.000000	0.131996
1507.812500	0.091238
1515.625000	0.075502
1523.437500	0.076335
1531.250000	0.060707
1539.062500	0.133795
1546.875000	0.115573
1554.687500	0.058699
1562.500000	0.037745
1570.312500	0.058358
1578.125000	0.120897
1585.937500	0.104185
1593.750000	0.046037
1601.562500	0.003616
1609.375000	0.053342
1617.187500	0.095131
1625.000000	0.113280
1632.812500	0.081484
1640.625000	0.068190
1648.437500	0.083141
1656.250000	0.050779
1664.062500	0.110923
1671.875000	0.195014
1679.687500	0.085501
1687.500000	0.040437
1695.312500	0.042287
1703.125000	0.053258
1710.937500	0.078562
1718.750000	0.097301
1726.562500	0.070897
1734.375000	0.104833
1742.187500	0.077475
1750.000000	0.090245
1757.812500	0.046963
1765.625000	0.074181
1773.437500	0.118617
1781.250000	0.124421
1789.062500	0.117169
1796.875000	0.124376
1804.687500	0.147617
1812.500000	0.150284
1820.312500	0.079161
1828.125000	0.084576
1835.937500	0.023629
1843.750000	0.171106
1851.562500	0.130621
1859.375000	0.044836
1867.187500	0.092666
1875.000000	0.106728
1882.812500	0.069114
1890.625000	0.136587
1898.437500	0.118545
1906.250000	0.057689
1914.062500	0.030238
1921.875000	0.008070
1929.687500	0.018982
1937.500000	0.037302
1945.312500	0.065576
1953.125000	0.097960
1960.937500	0.101247
1968.750000	0.034346
1976.562500	0.055633
1984.375000	0.131170
1992.187500	0.106010
ADC Channel:2
Event:1
0.000000	0.124912
7.812500	0.035052
15.625000	0.041803
23.437500	0.107362
31.250000	0.222546
39.062500	0.174823
46.875000	0.068644
54.687500	0.060135
62.500000	0.175149
70.312500	0.138533
78.125000	0.149801
85.937500	0.085322
93.750000	0.219010
101.562500	0.431873
109.375000	0.368840
117.187500	0.334579
125.000000	0.367297
132.812500	0.253967
140.625000	0.253068
148.437500	0.138861
156.250000	0.089353
164.062500	0.065934
171.875000	0.070054
179.687500	0.018579
187.500000	0.063130
195.312500	0.104200
203.125000	0.078011
210.937500	0.161818
218.750000	0.092140
226.562500	0.082457
234.375000	0.100886
242.187500	0.070919
250.000000	0.094728
257.812500	0.157974
265.625000	0.112744
273.437500	0.041297
281.250000	0.024695
289.062500	0.077716
296.875000	0.166801
304.687500	0.134054
312.500000	0.131137
320.312500	0.141841
328.125000	0.106022
335.937500	0.057899
343.750000	0.060125
351.562500	0.026539
359.375000	0.109516
367.187500	0.016166
375.000000	0.046542
382.812500	0.110975
390.625000	0.071902
398.437500	0.120263
406.250000	0.093914
414.062500	0.055525
421.875000	0.035465
429.687500	0.064906
437.500000	0.086999
445.312500	0.051198
453.125000	0.066959
460.937500	0.075403
468.750000	0.038327
476.562500	0.053080
484.375000	0.060930
492.187500	0.062517
500.000000	0.038446
507.812500	0.046866
515.625000	0.057319
523.437500	0.097630
531.250000	0.093794
539.062500	0.083330
546.875000	0.024499
554.687500	0.021242
562.500000	0.080701
570.312500	0.035467
578.125000	0.074940
585.937500	0.041111
593.750000	0.079125
601.562500	0.118195
609.375000	0.085267
617.187500	0.047045
625.000000	0.171731
632.812500	0.039207
640.625000	0.159883
648.437500	0.133612
656.250000	0.078856
664.062500	0.069359
671.875000	0.051351
679.687500	0.143254
687.500000	0.162165
695.312500	0.086667
703.125000	0.018912
710.937500	0.042360
718.750000	0.029943
726.562500	0.070029
734.375000	0.130721
742.187500	0.163806
750.000000	0.071797
757.812500	0.043637
765.625000	0.097941
773.437500	0.111238
781.250000	0.092396
789.062500	0.086326
796.875000	0.175014
804.687500	0.170199
812.500000	0.098946
820.312500	0.035568
828.125000	0.085245
835.937500	0.119857
843.750000	0.121957
851.562500	0.089643
859.375000	0.183746
867.187500	0.167640
875.000000	0.074813
882.812500	0.078802
890.625000	0.032605
898.437500	0.076692
906.250000	0.049993
914.062500	0.109504
921.875000	0.080071
929.687500	0.053846
937.500000	0.014474
945.312500	0.010902
953.125000	0.033569
960.937500	0.055985
968.750000	0.059434
976.562500	0.069699
984.375000	0.084718
992.187500	0.102236
1000.000000	0.116337
1007.812500	0.109850
1015.625000	0.136977
1023.437500	0.098896
1031.250000	0.052186
1039.062500	0.051342
1046.875000	0.089713
1054.687500	0.128659
1062.500000	0.056231
1070.312500	0.049839
1078.125000	0.094015
1085.937500	0.075434
1093.750000	0.117896
1101.562500	0.091149
1109.375000	0.099132
1117.187500	0.123336
1125.000000	0.167024
1132.812500	0.169639
1140.625000	0.157358
1148.437500	0.098718
1156.250000	0.043345
1164.062500	0.058947
1171.875000	0.056626
1179.687500	0.055817
1187.500000	0.062461
1195.312500	0.026365
1203.125000	0.021166
1210.937500	0.074865
1218.750000	0.062439
1226.562500	0.018044
1234.375000	0.082188
1242.187500	0.125572
1250.000000	0.091350
1257.812500	0.014394
1265.625000	0.025866
1273.437500	0.053777
1281.250000	0.072097
1289.062500	0.090854
1296.875000	0.063963
1304.687500	0.058920
1312.500000	0.073353
1320.312500	0.059111
1328.125000	0.151671
1335.937500	0.105740
1343.750000	0.056444
1351.562500	0.060514
1359.375000	0.062645
1367.187500	0.056777
1375.000000	0.071803
1382.812500	0.052445
1390.625000	0.044539
1398.437500	0.098185
1406.250000	0.085873
1414.062500	0.044667
1421.875000	0.037662
1429.687500	0.075948
1437.500000	0.091723
1445.312500	0.065630
1453.125000	0.035465
1460.937500	0.059915
1468.750000	0.138491
1476.562500	0.178578
1484.375000	0.148605
1492.187500	0.104479
1500.000000	0.068412
1507.812500	0.167736
1515.625000	0.026175
1523.437500	0.093795
1531.250000	0.067523
1539.062500	0.146573
1546.875000	0.086421
1554.687500	0.072708
1562.500000	0.085770
1570.312500	0.043235
1578.125000	0.073358
1585.937500	0.113442
1593.750000	0.084171
1601.562500	0.063875
1609.375000	0.060414
1617.187500	0.043828
1625.000000	0.080280
1632.812500	0.053468
1640.625000	0.071731
1648.437500	0.015089
1656.250000	0.069353
1664.062500	0.075766
1671.875000	0.071015
1679.687500	0.118818
1687.500000	0.095408
1695.312500	0.069531
1703.125000	0.121003
1710.937500	0.093430
1718.750000	0.054339
1726.562500	0.092221
1734.375000	0.084033
1742.187500	0.069575
1750.000000	0.017264
1757.812500	0.045262
1765.625000	0.069942
1773.437500	0.157500
1781.250000	0.106901
1789.062500	0.035475
1796.875000	0.089684
1804.687500	0.155849
1812.500000	0.091374
1820.312500	0.054520
1828.125000	0.033708
1835.937500	0.032292
1843.750000	0.076128
1851.562500	0.125603
1859.375000	0.121983
1867.187500	0.122223
1875.000000	0.118022
1882.812500	0.190247
1890.625000	0.178148
1898.437500	0.137309
1906.250000	0.095902
1914.062500	0.046925
1921.875000	0.016136
1929.687500	0.019828
1937.500000	0.044053
1945.312500	0.062279
1953.125000	0.087519
1960.937500	0.077861
1968.750000	0.078884
1976.562500	0.074149
1984.375000	0.027157
1992.187500	0.071960
ADC Channel:2
Event:2
0.000000	0.046273
7.812500	0.110748
15.625000	0.073303
23.437500	0.042185
31.250000	0.064008
39.062500	0.120838
46.875000	0.199680
54.687500	0.148744
62.500000	0.085465
70.312500	0.029580
78.125000	0.080126
85.937500	0.108869
93.750000	0.024782
101.562500	0.084286
109.375000	0.142077
117.187500	0.145696
125.000000	0.297985
132.812500	0.246233
140.625000	0.107397
148.437500	0.165656
156.250000	0.273293
164.062500	0.373008
171.875000	0.555784
179.687500	0.590092
187.500000	0.351455
195.312500	0.153968
203.125000	0.102765
210.937500	0.248389
218.750000	0.175591
226.562500	0.344570
234.375000	0.114257
242.187500	0.335225
250.000000	0.252861
257.812500	0.218663
265.625000	0.283383
273.437500	0.134224
281.250000	0.223113
289.062500	0.116773
296.875000	0.253348
304.687500	0.272106
312.500000	0.206597
320.312500	0.063294
328.125000	0.024312
335.937500	0.077966
343.750000	0.142544
351.562500	0.103607
359.375000	0.050640
367.187500	0.145722
375.000000	0.299069
382.812500	0.313294
390.625000	0.400382
398.437500	0.371010
406.250000	0.368774
414.062500	0.379759
421.875000	0.129872
429.687500	0.082448
437.500000	0.070489
445.312500	0.059077
453.125000	0.179702
460.937500	0.259852
468.750000	0.127829
476.562500	0.036647
484.375000	0.059673
492.187500	0.110368
500.000000	0.126632
507.812500	0.069207
515.625000	0.059863
523.437500	0.111245
531.250000	0.076944
539.062500	0.025802
546.875000	0.085289
554.687500	0.082353
562.500000	0.073118
570.312500	0.156649
578.125000	0.122033
585.937500	0.147232
593.750000	0.137602
601.562500	0.210498
609.375000	0.069724
617.187500	0.137078
625.000000	0.070851
632.812500	0.103947
640.625000	0.124226
648.437500	0.011813
656.250000	0.120030
664.062500	0.060812
671.875000	0.062167
679.687500	0.052027
687.500000	0.060168
695.312500	0.050260
703.125000	0.076736
710.937500	0.056579
718.750000	0.127437
726.562500	0.132630
734.375000	0.111992
742.187500	0.077884
750.000000	0.116477
757.812500	0.073492
765.625000	0.228966
773.437500	0.223020
781.250000	0.252861
789.062500	0.275977
796.875000	0.153418
804.687500	0.036280
812.500000	0.130502
820.312500	0.076473
828.125000	0.115163
835.937500	0.160829
843.750000	0.051135
851.562500	0.154176
859.375000	0.082297
867.187500	0.053979
875.000000	0.024043
882.812500	0.079337
890.625000	0.090330
898.437500	0.028260
906.250000	0.100522
914.062500	0.029411
921.875000	0.094321
929.687500	0.145913
937.500000	0.142214
945.312500	0.085827
953.125000	0.058695
960.937500	0.089386
968.750000	0.186520
976.562500	0.100901
984.375000	0.038391
992.187500	0.100261
1000.000000	0.049704
1007.812500	0.129643
1015.625000	0.114072
1023.437500	0.117679
1031.250000	0.010690
1039.062500	0.121012
1046.875000	0.180524
1054.687500	0.056639
1062.500000	0.087465
1070.312500	0.129929
1078.125000	0.084864
1085.937500	0.069190
1093.750000	0.080059
1101.562500	0.044937
1109.375000	0.061415
1117.187500	0.098039
1125.000000	0.096096
1132.812500	0.062460
1140.625000	0.082172
1148.437500	0.162309
1156.250000	0.054094
1164.062500	0.213925
1171.875000	0.201755
1179.687500	0.103560
1187.500000	0.047081
1195.312500	0.178199
1203.125000	0.085707
1210.937500	0.056061
1218.750000	0.072602
1226.562500	0.155845
1234.375000	0.093716
1242.187500	0.048245
1250.000000	0.049417
1257.812500	0.050573
1265.625000	0.067101
1273.437500	0.073930
1281.250000	0.051656
1289.062500	0.113264
1296.875000	0.098800
1304.687500	0.055434
1312.500000	0.063183
1320.312500	0.168058
1328.125000	0.148193
1335.937500	0.063470
1343.750000	0.074404
1351.562500	0.047123
1359.375000	0.065790
1367.187500	0.139370
1375.000000	0.104717
1382.812500	0.036684
1390.625000	0.102562
1398.437500	0.117429
1406.250000	0.093906
1414.062500	0.106209
1421.875000	0.092514
1429.687500	0.032956
1437.500000	0.101642
1445.312500	0.086787
1453.125000	0.065318
1460.937500	0.160207
1468.750000	0.239101
1476.562500	0.110787
1484.375000	0.059826
1492.187500	0.006299
1500.000000	0.079413
1507.812500	0.070610
1515.625000	0.132330
1523.437500	0.168959
1531.250000	0.117357
1539.062500	0.055559
1546.875000	0.071791
1554.687500	0.070537
1562.500000	0.094297
1570.312500	0.104514
1578.125000	0.171140
1585.937500	0.084259
1593.750000	0.009233
1601.562500	0.090798
1609.375000	0.130590
1617.187500	0.142222
1625.000000	0.106499
1632.812500	0.037912
1640.625000	0.079589
1648.437500	0.109634
1656.250000	0.140886
1664.062500	0.026969
1671.875000	0.080512
1679.687500	0.033819
1687.500000	0.078837
1695.312500	0.032224
1703.125000	0.016142
1710.937500	0.142896
1718.750000	0.129728
1726.562500	0.097331
1734.375000	0.108600
1742.187500	0.098533
1750.000000	0.059823
1757.812500	0.016473
1765.625000	0.005359
1773.437500	0.065104
1781.250000	0.097154
1789.062500	0.068212
1796.875000	0.153602
1804.687500	0.140406
1812.500000	0.032159
1820.312500	0.082902
1828.125000	0.146241
1835.937500	0.158012
1843.750000	0.074971
1851.562500	0.042722
1859.375000	0.089078
1867.187500	0.047865
1875.000000	0.037547
1882.812500	0.080080
1890.625000	0.028536
1898.437500	0.010624
1906.250000	0.085459
1914.062500	0.064227
1921.875000	0.079476
1929.687500	0.139668
1937.500000	0.142815
1945.312500	0.117619
1953.125000	0.020256
1960.937500	0.051909
1968.750000	0.029850
1976.562500	0.128922
1984.375000	0.136500
1992.187500	0.092635
ADC Channel:2
Event:3
0.000000	0.213575
7.812500	0.184403
15.625000	0.196593
23.437500	0.234652
31.250000	0.387332
39.062500	0.317696
46.875000	0.027092
54.687500	0.362659
62.500000	0.517731
70.312500	0.382496
78.125000	0.215850
85.937500	0.854595
93.750000	1.035612
101.562500	0.563733
109.375000	0.448400
117.187500	0.543316
125.000000	0.578526
132.812500	0.306178
140.625000	0.212197
148.437500	0.163287
156.250000	0.353429
164.062500	0.671825
171.875000	0.699283
179.687500	0.477820
187.500000	0.468654
195.312500	0.481195
203.125000	0.087252
210.937500	0.719212
218.750000	1.631227
226.562500	2.039525
234.375000	1.818449
242.187500	1.262959
250.000000	0.750067
257.812500	0.633835
265.625000	0.683561
273.437500	0.580867
281.250000	0.307455
289.062500	0.278040
296.875000	0.358794
304.687500	0.279551
312.500000	0.126142
320.312500	0.230144
328.125000	0.594937
335.937500	0.725712
343.750000	0.785447
351.562500	0.852449
359.375000	0.534694
367.187500	0.125673
375.000000	0.569722
382.812500	0.387650
390.625000	0.084887
398.437500	0.578314
406.250000	0.828689
414.062500	0.734008
421.875000	0.730183
429.687500	0.831479
437.500000	1.193300
445.312500	1.207095
453.125000	0.955241
460.937500	0.818188
468.750000	0.883343
476.562500	0.735454
484.375000	0.411792
492.187500	0.194365
500.000000	0.155504
507.812500	0.252913
515.625000	0.133554
523.437500	0.135178
531.250000	0.317822
539.062500	0.487036
546.875000	0.511715
554.687500	0.527504
562.500000	0.371201
570.312500	0.140121
578.125000	0.284802
585.937500	0.317494
593.750000	0.089923
601.562500	0.170630
609.375000	0.407868
617.187500	0.718556
625.000000	0.775938
632.812500	0.629882
640.625000	0.585187
648.437500	0.624024
656.250000	0.600821
664.062500	0.592376
671.875000	0.740693
679.687500	0.636801
687.500000	0.431751
695.312500	0.491419
703.125000	0.512017
710.937500	0.407936
718.750000	0.387586
726.562500	0.562711
734.375000	0.573019
742.187500	0.477350
750.000000	0.501224
757.812500	0.640002
765.625000	0.403433
773.437500	0.235030
781.250000	0.276699
789.062500	0.217715
796.875000	0.067995
804.687500	0.071819
812.500000	0.233536
820.312500	0.283756
828.125000	0.275173
835.937500	0.185147
843.750000	0.214041
851.562500	0.267447
859.375000	0.349934
867.187500	0.533841
875.000000	0.559794
882.812500	0.490825
890.625000	0.270817
898.437500	0.076333
906.250000	0.149298
914.062500	0.128504
921.875000	0.040587
929.687500	0.054045
937.500000	0.102286
945.312500	0.030547
953.125000	0.081484
960.937500	0.239801
968.750000	0.255265
976.562500	0.234871
984.375000	0.109079
992.187500	0.145002
1000.000000	0.263157
1007.812500	0.223785
1015.625000	0.191313
1023.437500	0.279914
1031.250000	0.213938
1039.062500	0.068629
1046.875000	0.096735
1054.687500	0.188398
1062.500000	0.197273
1070.312500	0.287206
1078.125000	0.267264
1085.937500	0.180472
1093.750000	0.359160
1101.562500	0.482410
1109.375000	0.331524
1117.187500	0.191535
1125.000000	0.123540
1132.812500	0.299969
1140.625000	0.292639
1148.437500	0.195341
1156.250000	0.192086
1164.062500	0.136851
1171.875000	0.119447
1179.687500	0.078242
1187.500000	0.060094
1195.312500	0.080776
1203.125000	0.255361
1210.937500	0.334962
1218.750000	0.343582
1226.562500	0.267055
1234.375000	0.070262
1242.187500	0.094200
1250.000000	0.080055
1257.812500	0.100542
1265.625000	0.125779
1273.437500	0.164535
1281.250000	0.228339
1289.062500	0.316675
1296.875000	0.391060
1304.687500	0.445324
1312.500000	0.400873
1320.312500	0.393306
1328.125000	0.381507
1335.937500	0.270953
1343.750000	0.183400
1351.562500	0.105180
1359.375000	0.047181
1367.187500	0.060107
1375.000000	0.154633
1382.812500	0.191889
1390.625000	0.163385
1398.437500	0.246159
1406.250000	0.411855
1414.062500	0.328133
1421.875000	0.139535
1429.687500	0.193282
1437.500000	0.223598
1445.312500	0.067828
1453.125000	0.064984
1460.937500	0.010547
1468.750000	0.155463
1476.562500	0.134421
1484.375000	0.049172
1492.187500	0.167566
1500.000000	0.294130
1507.812500	0.247470
1515.625000	0.205919
1523.437500	0.211214
1531.250000	0.144482
1539.062500	0.009577
1546.875000	0.039036
1554.687500	0.118719
1562.500000	0.114439
1570.312500	0.155349
1578.125000	0.284803
1585.937500	0.333907
1593.750000	0.343753
1601.562500	0.377512
1609.375000	0.366864
1617.187500	0.257420
1625.000000	0.122767
1632.812500	0.058336
1640.625000	0.041064
1648.437500	0.051021
1656.250000	0.084689
1664.062500	0.124276
1671.875000	0.195003
1679.687500	0.209720
1687.500000	0.280317
1695.312500	0.356899
1703.125000	0.273651
1710.937500	0.158359
1718.750000	0.259471
1726.562500	0.215446
1734.375000	0.151442
1742.187500	0.198887
1750.000000	0.210371
1757.812500	0.165087
1765.625000	0.227809
1773.437500	0.173966
1781.250000	0.104424
1789.062500	0.146268
1796.875000	0.072314
1804.687500	0.112625
1812.500000	0.129027
1820.312500	0.050254
1828.125000	0.097781
1835.937500	0.169006
1843.750000	0.127156
1851.562500	0.107278
1859.375000	0.089191
1867.187500	0.170387
1875.000000	0.321727
1882.812500	0.316699
1890.625000	0.151869
1898.437500	0.087178
1906.250000	0.102750
1914.062500	0.054654
1921.875000	0.022111
1929.687500	0.032487
1937.500000	0.191877
1945.312500	0.218343
1953.125000	0.241671
1960.937500	0.199382
1968.750000	0.126502
1976.562500	0.168728
1984.375000	0.137312
1992.187500	0.053678
ADC Channel:2
Event:4
0.000000	0.090032
7.812500	0.162507
15.625000	0.044273
23.437500	0.122008
31.250000	0.231469
39.062500	0.219956
46.875000	0.165996
54.687500	0.208178
62.500000	0.221428
70.312500	0.176774
78.125000	0.325285
85.937500	0.364768
93.750000	0.441349
101.562500	0.577325
109.375000	0.843261
117.187500	0.907859
125.000000	0.871528
132.812500	0.899294
140.625000	0.946946
148.437500	0.858593
156.250000	0.847490
164.062500	0.699763
171.875000	0.524138
179.687500	0.419741
187.500000	0.234455
195.312500	0.093212
203.125000	0.357259
210.937500	0.308511
218.750000	0.260693
226.562500	0.390057
234.375000	0.261377
242.187500	0.194162
250.000000	0.170519
257.812500	0.184539
265.625000	0.186663
273.437500	0.095709
281.250000	0.251789
289.062500	0.184296
296.875000	0.155239
304.687500	0.189684
312.500000	0.166832
320.312500	0.121445
328.125000	0.128285
335.937500	0.070032
343.750000	0.174027
351.562500	0.140012
359.375000	0.351451
367.187500	0.626943
375.000000	0.857538
382.812500	0.882316
390.625000	0.850173
398.437500	0.790059
406.250000	0.550526
414.062500	0.524438
421.875000	0.372335
429.687500	0.313677
437.500000	0.268486
445.312500	0.433211
453.125000	0.367727
460.937500	0.084486
468.750000	0.174716
476.562500	0.153817
484.375000	0.091825
492.187500	0.139229
500.000000	0.083056
507.812500	0.173906
515.625000	0.254231
523.437500	0.159422
531.250000	0.194186
539.062500	0.113968
546.875000	0.163109
554.687500	0.282466
562.500000	0.255296
570.312500	0.109719
578.125000	0.054684
585.937500	0.135733
593.750000	0.116302
601.562500	0.208028
609.375000	0.211280
617.187500	0.357500
625.000000	0.388422
632.812500	0.221247
640.625000	0.332288
648.437500	0.231441
656.250000	0.060355
664.062500	0.127957
671.875000	0.223384
679.687500	0.175636
687.500000	0.078187
695.312500	0.096692
703.125000	0.041791
710.937500	0.091687
718.750000	0.116248
726.562500	0.138969
734.375000	0.103267
742.187500	0.194333
750.000000	0.195638
757.812500	0.100991
765.625000	0.094908
773.437500	0.065051
781.250000	0.091662
789.062500	0.186751
796.875000	0.158028
804.687500	0.142534
812.500000	0.127622
820.312500	0.139464
828.125000	0.165069
835.937500	0.116938
843.750000	0.016755
851.562500	0.059527
859.375000	0.091894
867.187500	0.065982
875.000000	0.082481
882.812500	0.127285
890.625000	0.117143
898.437500	0.039091
906.250000	0.086103
914.062500	0.141909
921.875000	0.135704
929.687500	0.024285
937.500000	0.110354
945.312500	0.159054
953.125000	0.086484
960.937500	0.049222
968.750000	0.086231
976.562500	0.052548
984.375000	0.054740
992.187500	0.070765
1000.000000	0.176487
1007.812500	0.071419
1015.625000	0.195076
1023.437500	0.090895
1031.250000	0.223973
1039.062500	0.255087
1046.875000	0.119185
1054.687500	0.061136
1062.500000	0.075523
1070.312500	0.113709
1078.125000	0.083552
1085.937500	0.077710
1093.750000	0.047606
1101.562500	0.115225
1109.375000	0.221569
1117.187500	0.234564
1125.000000	0.220590
1132.812500	0.126059
1140.625000	0.118710
1148.437500	0.124888
1156.250000	0.072617
1164.062500	0.101199
1171.875000	0.078004
1179.687500	0.107969
1187.500000	0.155355
1195.312500	0.085323
1203.125000	0.084402
1210.937500	0.130997
1218.750000	0.130515
1226.562500	0.054106
1234.375000	0.014893
1242.187500	0.062424
1250.000000	0.109775
1257.812500	0.053069
1265.625000	0.111495
1273.437500	0.067401
1281.250000	0.030601
1289.062500	0.038541
1296.875000	0.031986
1304.687500	0.091495
1312.500000	0.054341
1320.312500	0.017557
1328.125000	0.104227
1335.937500	0.087436
1343.750000	0.198905
1351.562500	0.182147
1359.375000	0.054616
1367.187500	0.193649
1375.000000	0.172035
1382.812500	0.127841
1390.625000	0.161395
1398.437500	0.118870
1406.250000	0.067149
1414.062500	0.209266
1421.875000	0.215939
1429.687500	0.221892
1437.500000	0.154192
1445.312500	0.215731
1453.125000	0.102031
1460.937500	0.055238
1468.750000	0.141335
1476.562500	0.085991
1484.375000	0.005250
1492.187500	0.112217
1500.000000	0.139373
1507.812500	0.066962
1515.625000	0.094012
1523.437500	0.147719
1531.250000	0.146116
1539.062500	0.122218
1546.875000	0.132871
1554.687500	0.150803
1562.500000	0.060906
1570.312500	0.162670
1578.125000	0.123950
1585.937500	0.052820
1593.750000	0.093488
1601.562500	0.022302
1609.375000	0.055422
1617.187500	0.035769
1625.000000	0.128021
1632.812500	0.043752
1640.625000	0.122585
1648.437500	0.144844
1656.250000	0.044482
1664.062500	0.080996
1671.875000	0.130492
1679.687500	0.144793
1687.500000	0.097800
1695.312500	0.029447
1703.125000	0.091804
1710.937500	0.093970
1718.750000	0.072644
1726.562500	0.176992
1734.375000	0.180708
1742.187500	0.119978
1750.000000	0.145282
1757.812500	0.176091
1765.625000	0.084828
1773.437500	0.074271
1781.250000	0.040717
1789.062500	0.045939
1796.875000	0.082622
1804.687500	0.055095
1812.500000	0.034658
1820.312500	0.142862
1828.125000	0.122700
1835.937500	0.042675
1843.750000	0.050532
1851.562500	0.036893
1859.375000	0.133986
1867.187500	0.059744
1875.000000	0.025783
1882.812500	0.053867
1890.625000	0.068258
1898.437500	0.102562
1906.250000	0.098341
1914.062500	0.062531
1921.875000	0.116264
1929.687500	0.214652
1937.500000	0.213417
1945.312500	0.162870
1953.125000	0.118773
1960.937500	0.118455
1968.750000	0.134790
1976.562500	0.096166
1984.375000	0.127175
1992.187500	0.135536
ADC Channel:2
Event:5
0.000000	0.135107
7.812500	0.317772
15.625000	0.228311
23.437500	0.049266
31.250000	0.154259
39.062500	0.113750
46.875000	0.029183
54.687500	0.086293
62.500000	0.035516
70.312500	0.044706
78.125000	0.055770
85.937500	0.088557
93.750000	0.065054
101.562500	0.103803
109.375000	0.166423
117.187500	0.194383
125.000000	0.259690
132.812500	0.172862
140.625000	0.110081
148.437500	0.131879
156.250000	0.230312
164.062500	0.167745
171.875000	0.466946
179.687500	0.443380
187.500000	0.391215
195.312500	0.346139
203.125000	0.550939
210.937500	0.577545
218.750000	0.098639
226.562500	0.429523
234.375000	0.524462
242.187500	0.219288
250.000000	0.587719
257.812500	0.402578
265.625000	0.100331
273.437500	0.162035
281.250000	0.027986
289.062500	0.147991
296.875000	0.142681
304.687500	0.109787
312.500000	0.084757
320.312500	0.090751
328.125000	0.069258
335.937500	0.109801
343.750000	0.092164
351.562500	0.048163
359.375000	0.152954
367.187500	0.096238
375.000000	0.149865
382.812500	0.081574
390.625000	0.142662
398.437500	0.152526
406.250000	0.188277
414.062500	0.117273
421.875000	0.334737
429.687500	0.341917
437.500000	0.179081
445.312500	0.116619
453.125000	0.260784
460.937500	0.203648
468.750000	0.276554
476.562500	0.072884
484.375000	0.098420
492.187500	0.020257
500.000000	0.087411
507.812500	0.103052
515.625000	0.138487
523.437500	0.074308
531.250000	0.153569
539.062500	0.159508
546.875000	0.098072
554.687500	0.129643
562.500000	0.165827
570.312500	0.072459
578.125000	0.036030
585.937500	0.105287
593.750000	0.107885
601.562500	0.048931
609.375000	0.092535
617.187500	0.103551
625.000000	0.005585
632.812500	0.094973
640.625000	0.082208
648.437500	0.102192
656.250000	0.293917
664.062500	0.387462
671.875000	0.288373
679.687500	0.194885
687.500000	0.115046
695.312500	0.080312
703.125000	0.095735
710.937500	0.069619
718.750000	0.001936
726.562500	0.121411
734.375000	0.169421
742.187500	0.080936
750.000000	0.016870
757.812500	0.026559
765.625000	0.103638
773.437500	0.122114
781.250000	0.078870
789.062500	0.089728
796.875000	0.125881
804.687500	0.124127
812.500000	0.107650
820.312500	0.082030
828.125000	0.037085
835.937500	0.097456
843.750000	0.028474
851.562500	0.237380
859.375000	0.204985
867.187500	0.110940
875.000000	0.082712
882.812500	0.171567
890.625000	0.122843
898.437500	0.267476
906.250000	0.143648
914.062500	0.049796
921.875000	0.113199
929.687500	0.154600
937.500000	0.171446
945.312500	0.200171
953.125000	0.164514
960.937500	0.161041
968.750000	0.164891
976.562500	0.067225
984.375000	0.116514
992.187500	0.147754
1000.000000	0.111179
1007.812500	0.144936
1015.625000	0.161622
1023.437500	0.164685
1031.250000	0.086320
1039.062500	0.090233
1046.875000	0.058577
1054.687500	0.110251
1062.500000	0.044170
1070.312500	0.062927
1078.125000	0.073034
1085.937500	0.076868
1093.750000	0.071142
1101.562500	0.066730
1109.375000	0.187879
1117.187500	0.113468
1125.000000	0.046765
1132.812500	0.064639
1140.625000	0.111522
1148.437500	0.147342
1156.250000	0.055837
1164.062500	0.011623
1171.875000	0.109887
1179.687500	0.156568
1187.500000	0.104367
1195.312500	0.058412
1203.125000	0.078428
1210.937500	0.119073
1218.750000	0.098197
1226.562500	0.006831
1234.375000	0.027048
1242.187500	0.130508
1250.000000	0.115324
1257.812500	0.058491
1265.625000	0.169067
1273.437500	0.174751
1281.250000	0.035379
1289.062500	0.079682
1296.875000	0.131557
1304.687500	0.042106
1312.500000	0.081118
1320.312500	0.225205
1328.125000	0.198618
1335.937500	0.101103
1343.750000	0.111327
1351.562500	0.044191
1359.375000	0.126538
1367.187500	0.144156
1375.000000	0.065052
1382.812500	0.038686
1390.625000	0.073560
1398.437500	0.060530
1406.250000	0.137276
1414.062500	0.149287
1421.875000	0.180736
1429.687500	0.164185
1437.500000	0.091671
1445.312500	0.076556
1453.125000	0.060127
1460.937500	0.102023
1468.750000	0.144865
1476.562500	0.144685
1484.375000	0.098393
1492.187500	0.129615
1500.000000	0.177259
1507.812500	0.121981
1515.625000	0.098072
1523.437500	0.046984
1531.250000	0.056957
1539.062500	0.088180
1546.875000	0.147043
1554.687500	0.158837
1562.500000	0.091237
1570.312500	0.059474
1578.125000	0.041409
1585.937500	0.066427
1593.750000	0.079575
1601.562500	0.163337
1609.375000	0.214389
1617.187500	0.156672
1625.000000	0.095983
1632.812500	0.078191
1640.625000	0.116694
1648.437500	0.067553
1656.250000	0.021591
1664.062500	0.074240
1671.875000	0.027217
1679.687500	0.095664
1687.500000	0.130938
1695.312500	0.126497
1703.125000	0.065441
1710.937500	0.023063
1718.750000	0.054419
1726.562500	0.079323
1734.375000	0.057382
1742.187500	0.089439
1750.000000	0.046534
1757.812500	0.084058
1765.625000	0.069563
1773.437500	0.054722
1781.250000	0.128944
1789.062500	0.187362
1796.875000	0.195950
1804.687500	0.124089
1812.500000	0.083765
1820.312500	0.034858
1828.125000	0.131218
1835.937500	0.164216
1843.750000	0.055650
1851.562500	0.120431
1859.375000	0.074228
1867.187500	0.056091
1875.000000	0.004741
1882.812500	0.012151
1890.625000	0.032194
1898.437500	0.056195
1906.250000	0.070761
1914.062500	0.066990
1921.875000	0.051332
1929.687500	0.021352
1937.500000	0.087215
1945.312500	0.098861
1953.125000	0.081212
1960.937500	0.062869
1968.750000	0.070988
1976.562500	0.146124
1984.375000	0.084682
1992.187500	0.195112
ADC Channel:2
Event:6
0.000000	0.038762
7.812500	0.028055
15.625000	0.046647
23.437500	0.070935
31.250000	0.077873
39.062500	0.136336
46.875000	0.157888
54.687500	0.152187
62.500000	0.065147
70.312500	0.121712
78.125000	0.071740
85.937500	0.188302
93.750000	0.326247
101.562500	0.267394
109.375000	0.424627
117.187500	0.446483
125.000000	0.415645
132.812500	0.659484
140.625000	0.569794
148.437500	0.509105
156.250000	0.396344
164.062500	0.438192
171.875000	0.220410
179.687500	0.291726
187.500000	0.478673
195.312500	0.499258
203.125000	0.307667
210.937500	0.133993
218.750000	0.072022
226.562500	0.139739
234.375000	0.116961
242.187500	0.168311
250.000000	0.108976
257.812500	0.217769
265.625000	0.189866
273.437500	0.063383
281.250000	0.112148
289.062500	0.114672
296.875000	0.073664
304.687500	0.112709
312.500000	0.029722
320.312500	0.157671
328.125000	0.123755
335.937500	0.029561
343.750000	0.068810
351.562500	0.074417
359.375000	0.197514
367.187500	0.208340
375.000000	0.105476
382.812500	0.140343
390.625000	0.148877
398.437500	0.198606
406.250000	0.075633
414.062500	0.271157
421.875000	0.370529
429.687500	0.264119
437.500000	0.232050
445.312500	0.207189
453.125000	0.029077
460.937500	0.158871
468.750000	0.059770
476.562500	0.042124
484.375000	0.162935
492.187500	0.075809
500.000000	0.078859
507.812500	0.026567
515.625000	0.052866
523.437500	0.096483
531.250000	0.100774
539.062500	0.170954
546.875000	0.159413
554.687500	0.114007
562.500000	0.112787
570.312500	0.066077
578.125000	0.103539
585.937500	0.158797
593.750000	0.060365
601.562500	0.129909
609.375000	0.118667
617.187500	0.161256
625.000000	0.122780
632.812500	0.254172
640.625000	0.347680
648.437500	0.463481
656.250000	0.129214
664.062500	0.145241
671.875000	0.189076
679.687500	0.042610
687.500000	0.099018
695.312500	0.107882
703.125000	0.039330
710.937500	0.126781
718.750000	0.142649
726.562500	0.032232
734.375000	0.024679
742.187500	0.046070
750.000000	0.038482
757.812500	0.076480
765.625000	0.086847
773.437500	0.159326
781.250000	0.033653
789.062500	0.039818
796.875000	0.069054
804.687500	0.037801
812.500000	0.112340
820.312500	0.103613
828.125000	0.051841
835.937500	0.061576
843.750000	0.173797
851.562500	0.156738
859.375000	0.140907
867.187500	0.008075
875.000000	0.104618
882.812500	0.171426
890.625000	0.040710
898.437500	0.136288
906.250000	0.220103
914.062500	0.203922
921.875000	0.144539
929.687500	0.049308
937.500000	0.064380
945.312500	0.042625
953.125000	0.111919
960.937500	0.047093
968.750000	0.038651
976.562500	0.062974
984.375000	0.086942
992.187500	0.115045
1000.000000	0.119130
1007.812500	0.119344
1015.625000	0.136114
1023.437500	0.101753
1031.250000	0.027482
1039.062500	0.173772
1046.875000	0.121622
1054.687500	0.142663
1062.500000	0.151644
1070.312500	0.080859
1078.125000	0.079164
1085.937500	0.054406
1093.750000	0.071607
1101.562500	0.018158
1109.375000	0.036997
1117.187500	0.029492
1125.000000	0.075741
1132.812500	0.097209
1140.625000	0.158558
1148.437500	0.069894
1156.250000	0.156829
1164.062500	0.028340
1171.875000	0.088491
1179.687500	0.022223
1187.500000	0.057695
1195.312500	0.027750
1203.125000	0.037638
1210.937500	0.019132
1218.750000	0.032703
1226.562500	0.072769
1234.375000	0.155607
1242.187500	0.030930
1250.000000	0.086405
1257.812500	0.040022
1265.625000	0.111053
1273.437500	0.124288
1281.250000	0.047193
1289.062500	0.028693
1296.875000	0.041731
1304.687500	0.023141
1312.500000	0.137716
1320.312500	0.081217
1328.125000	0.085775
1335.937500	0.038413
1343.750000	0.089030
1351.562500	0.063224
1359.375000	0.109569
1367.187500	0.170814
1375.000000	0.182672
1382.812500	0.046657
1390.625000	0.059715
1398.437500	0.105911
1406.250000	0.074718
1414.062500	0.081905
1421.875000	0.061543
1429.687500	0.023420
1437.500000	0.051673
1445.312500	0.028452
1453.125000	0.089655
1460.937500	0.038699
1468.750000	0.134912
1476.562500	0.118194
1484.375000	0.028282
1492.187500	0.014919
1500.000000	0.029633
1507.812500	0.094181
1515.625000	0.111291
1523.437500	0.142712
1531.250000	0.078722
1539.062500	0.034685
1546.875000	0.019181
1554.687500	0.047872
1562.500000	0.063995
1570.312500	0.119230
1578.125000	0.131358
1585.937500	0.030186
1593.750000	0.050032
1601.562500	0.030179
1609.375000	0.016271
1617.187500	0.058546
1625.000000	0.101519
1632.812500	0.039602
1640.625000	0.075657
1648.437500	0.070470
1656.250000	0.094317
1664.062500	0.103737
1671.875000	0.057036
1679.687500	0.028316
1687.500000	0.085662
1695.312500	0.132505
1703.125000	0.048109
1710.937500	0.047197
1718.750000	0.038956
1726.562500	0.087251
1734.375000	0.030117
1742.187500	0.037487
1750.000000	0.024987
1757.812500	0.039844
1765.625000	0.087657
1773.437500	0.097452
1781.250000	0.084743
1789.062500	0.031143
1796.875000	0.066912
1804.687500	0.114867
1812.500000	0.071214
1820.312500	0.076522
1828.125000	0.058306
1835.937500	0.073393
1843.750000	0.174571
1851.562500	0.209810
1859.375000	0.165795
1867.187500	0.162119
1875.000000	0.035046
1882.812500	0.092907
1890.625000	0.017748
1898.437500	0.094451
1906.250000	0.153951
1914.062500	0.092756
1921.875000	0.090853
1929.687500	0.122110
1937.500000	0.101923
1945.312500	0.116864
1953.125000	0.129636
1960.937500	0.079414
1968.750000	0.052125
1976.562500	0.046769
1984.375000	0.033638
1992.187500	0.076657
ADC Channel:2
Event:7
0.000000	0.159689
7.812500	0.138585
15.625000	0.116610
23.437500	0.136095
31.250000	0.119087
39.062500	0.254239
46.875000	0.412460
54.687500	0.532759
62.500000	0.551825
70.312500	0.480238
78.125000	0.507030
85.937500	0.590291
93.750000	0.596146
101.562500	0.861485
109.375000	1.112783
117.187500	0.997061
125.000000	0.771288
132.812500	1.065805
140.625000	1.332752
148.437500	1.189465
156.250000	0.905173
164.062500	0.558250
171.875000	0.548382
179.687500	0.843654
187.500000	1.053947
195.312500	1.058383
203.125000	0.747792
210.937500	0.436774
218.750000	0.597436
226.562500	0.601671
234.375000	0.389021
242.187500	0.221516
250.000000	0.089914
257.812500	0.149518
265.625000	0.094334
273.437500	0.094486
281.250000	0.127894
289.062500	0.167846
296.875000	0.167024
304.687500	0.182371
312.500000	0.110449
320.312500	0.039890
328.125000	0.227369
335.937500	0.332855
343.750000	0.384983
351.562500	0.496667
359.375000	0.708156
367.187500	0.578779
375.000000	0.426189
382.812500	0.143666
390.625000	0.317876
398.437500	0.439569
406.250000	0.294720
414.062500	0.357887
421.875000	0.391755
429.687500	0.399563
437.500000	0.190209
445.312500	0.545507
453.125000	0.371103
460.937500	0.338051
468.750000	0.339191
476.562500	0.354374
484.375000	0.305131
492.187500	0.194366
500.000000	0.105477
507.812500	0.062928
515.625000	0.141677
523.437500	0.232469
531.250000	0.270929
539.062500	0.288884
546.875000	0.232576
554.687500	0.174335
562.500000	0.155756
570.312500	0.071232
578.125000	0.177085
585.937500	0.161795
593.750000	0.126338
601.562500	0.361937
609.375000	0.590487
617.187500	0.618857
625.000000	0.579304
632.812500	0.471590
640.625000	0.273071
648.437500	0.271245
656.250000	0.223389
664.062500	0.234505
671.875000	0.205472
679.687500	0.325816
687.500000	0.311430
695.312500	0.200018
703.125000	0.224901
710.937500	0.143313
718.750000	0.200542
726.562500	0.173660
734.375000	0.419998
742.187500	0.298959
750.000000	0.232198
757.812500	0.069744
765.625000	0.076582
773.437500	0.131175
781.250000	0.245851
789.062500	0.108842
796.875000	0.145250
804.687500	0.193846
812.500000	0.149906
820.312500	0.113783
828.125000	0.125621
835.937500	0.086486
843.750000	0.075357
851.562500	0.072009
859.375000	0.067296
867.187500	0.154034
875.000000	0.065968
882.812500	0.046780
890.625000	0.119986
898.437500	0.193831
906.250000	0.223126
914.062500	0.187056
921.875000	0.087496
929.687500	0.238564
937.500000	0.117186
945.312500	0.108249
953.125000	0.141210
960.937500	0.208245
968.750000	0.097634
976.562500	0.178868
984.375000	0.216131
992.187500	0.150313
1000.000000	0.142894
1007.812500	0.172835
1015.625000	0.086796
1023.437500	0.032219
1031.250000	0.103820
1039.062500	0.184884
1046.875000	0.175515
1054.687500	0.178705
1062.500000	0.344413
1070.312500	0.336616
1078.125000	0.113622
1085.937500	0.181755
1093.750000	0.260649
1101.562500	0.186815
1109.375000	0.053150
1117.187500	0.052045
1125.000000	0.046228
1132.812500	0.091503
1140.625000	0.075700
1148.437500	0.105632
1156.250000	0.075320
1164.062500	0.143471
1171.875000	0.081734
1179.687500	0.136483
1187.500000	0.113531
1195.312500	0.030975
1203.125000	0.136224
1210.937500	0.136534
1218.750000	0.048938
1226.562500	0.092990
1234.375000	0.030895
1242.187500	0.016532
1250.000000	0.111115
1257.812500	0.110663
1265.625000	0.240760
1273.437500	0.207096
1281.250000	0.041810
1289.062500	0.097278
1296.875000	0.121202
1304.687500	0.169499
1312.500000	0.032810
1320.312500	0.107738
1328.125000	0.069214
1335.937500	0.015362
1343.750000	0.048649
1351.562500	0.097242
1359.375000	0.078199
1367.187500	0.026584
1375.000000	0.128900
1382.812500	0.146272
1390.625000	0.051307
1398.437500	0.073225
1406.250000	0.107376
1414.062500	0.092326
1421.875000	0.055588
1429.687500	0.201911
1437.500000	0.171296
1445.312500	0.023993
1453.125000	0.145752
1460.937500	0.075935
1468.750000	0.138733
1476.562500	0.201748
1484.375000	0.102260
1492.187500	0.161540
1500.000000	0.162710
1507.812500	0.157874
[truncated: 7,804 more rows]
