# Supplementary material for: Insect Biometrics: Optoacoustic Signal Processing and Its Applications to Remote Monitoring of McPhail Type Traps
Source: PLoS One. 2015 Nov 6;10(11):e0140474. doi: 10.1371/journal.pone.0140474 (PMC4636391; doi:10.1371/journal.pone.0140474)
Supplement: S2 Multimedia — (ZIP) [file pone.0140474.s037.zip › Chironomidae.txt]

0.000000	0.203067
7.812500	0.147043
15.625000	0.021461
23.437500	0.026570
31.250000	0.080279
39.062500	0.078648
46.875000	0.052551
54.687500	0.084144
62.500000	0.092560
70.312500	0.090724
78.125000	0.055797
85.937500	0.041173
93.750000	0.191119
101.562500	0.346947
109.375000	0.298665
117.187500	0.303721
125.000000	0.371199
132.812500	0.397118
140.625000	0.334764
148.437500	0.380035
156.250000	0.199281
164.062500	0.158603
171.875000	0.140187
179.687500	0.146909
187.500000	0.050859
195.312500	0.200859
203.125000	0.140729
210.937500	0.058278
218.750000	0.124072
226.562500	0.025889
234.375000	0.097067
242.187500	0.161950
250.000000	0.064773
257.812500	0.128984
265.625000	0.076959
273.437500	0.073633
281.250000	0.075129
289.062500	0.074367
296.875000	0.071367
304.687500	0.041788
312.500000	0.086055
320.312500	0.117039
328.125000	0.074498
335.937500	0.140283
343.750000	0.094753
351.562500	0.145525
359.375000	0.080457
367.187500	0.091240
375.000000	0.075650
382.812500	0.126266
390.625000	0.055000
398.437500	0.079425
406.250000	0.092447
414.062500	0.074895
421.875000	0.138486
429.687500	0.051038
437.500000	0.067786
445.312500	0.048679
453.125000	0.110361
460.937500	0.042376
468.750000	0.024673
476.562500	0.081800
484.375000	0.139481
492.187500	0.137760
500.000000	0.163504
507.812500	0.116910
515.625000	0.051002
523.437500	0.073550
531.250000	0.098018
539.062500	0.088666
546.875000	0.043893
554.687500	0.052846
562.500000	0.066743
570.312500	0.021704
578.125000	0.034865
585.937500	0.025117
593.750000	0.081052
601.562500	0.110044
609.375000	0.084596
617.187500	0.076356
625.000000	0.085738
632.812500	0.084581
640.625000	0.111522
648.437500	0.081334
656.250000	0.041208
664.062500	0.055535
671.875000	0.024392
679.687500	0.058017
687.500000	0.117347
695.312500	0.084765
703.125000	0.104503
710.937500	0.144976
718.750000	0.090129
726.562500	0.070931
734.375000	0.071510
742.187500	0.173145
750.000000	0.070063
757.812500	0.048531
765.625000	0.101172
773.437500	0.079786
781.250000	0.042535
789.062500	0.045333
796.875000	0.095139
804.687500	0.012571
812.500000	0.028158
820.312500	0.050795
828.125000	0.077046
835.937500	0.057901
843.750000	0.035120
851.562500	0.170442
859.375000	0.181855
867.187500	0.114231
875.000000	0.047291
882.812500	0.020725
890.625000	0.071031
898.437500	0.112050
906.250000	0.098450
914.062500	0.083640
921.875000	0.144763
929.687500	0.086814
937.500000	0.031075
945.312500	0.057284
953.125000	0.036006
960.937500	0.060068
968.750000	0.065956
976.562500	0.009784
984.375000	0.058999
992.187500	0.006511
1000.000000	0.032702
1007.812500	0.094657
1015.625000	0.057572
1023.437500	0.068491
1031.250000	0.057018
1039.062500	0.031783
1046.875000	0.068725
1054.687500	0.034292
1062.500000	0.023923
1070.312500	0.042196
1078.125000	0.053819
1085.937500	0.048477
1093.750000	0.036787
1101.562500	0.072621
1109.375000	0.037640
1117.187500	0.036618
1125.000000	0.084185
1132.812500	0.066622
1140.625000	0.071195
1148.437500	0.037158
1156.250000	0.067257
1164.062500	0.065820
1171.875000	0.070644
1179.687500	0.089177
1187.500000	0.102280
1195.312500	0.044184
1203.125000	0.076320
1210.937500	0.043326
1218.750000	0.079615
1226.562500	0.051862
1234.375000	0.042585
1242.187500	0.066298
1250.000000	0.040428
1257.812500	0.089085
1265.625000	0.084642
1273.437500	0.048457
1281.250000	0.095712
1289.062500	0.095989
1296.875000	0.094574
1304.687500	0.103777
1312.500000	0.117288
1320.312500	0.040394
1328.125000	0.020776
1335.937500	0.110600
1343.750000	0.163128
1351.562500	0.175868
1359.375000	0.096855
1367.187500	0.042392
1375.000000	0.040895
1382.812500	0.004382
1390.625000	0.021819
1398.437500	0.105678
1406.250000	0.095052
1414.062500	0.075978
1421.875000	0.088139
1429.687500	0.072409
1437.500000	0.042923
1445.312500	0.067788
1453.125000	0.112052
1460.937500	0.086532
1468.750000	0.030932
1476.562500	0.076206
1484.375000	0.162377
1492.187500	0.182922
1500.000000	0.145480
1507.812500	0.122464
1515.625000	0.082367
1523.437500	0.107016
1531.250000	0.053485
1539.062500	0.029486
1546.875000	0.090406
1554.687500	0.163841
1562.500000	0.090998
1570.312500	0.085115
1578.125000	0.105043
1585.937500	0.052668
1593.750000	0.069463
1601.562500	0.039825
1609.375000	0.028229
1617.187500	0.060552
1625.000000	0.039647
1632.812500	0.086944
1640.625000	0.061558
1648.437500	0.069270
1656.250000	0.047026
1664.062500	0.052496
1671.875000	0.084286
1679.687500	0.042558
1687.500000	0.112719
1695.312500	0.133331
1703.125000	0.042451
1710.937500	0.035087
1718.750000	0.068797
1726.562500	0.120160
1734.375000	0.106995
1742.187500	0.067058
1750.000000	0.031841
1757.812500	0.084296
1765.625000	0.064116
1773.437500	0.060380
1781.250000	0.034743
1789.062500	0.097189
1796.875000	0.080750
1804.687500	0.049110
1812.500000	0.100040
1820.312500	0.124221
1828.125000	0.076253
1835.937500	0.087464
1843.750000	0.100383
1851.562500	0.120288
1859.375000	0.184475
1867.187500	0.164321
1875.000000	0.047945
1882.812500	0.060985
1890.625000	0.075529
1898.437500	0.119498
1906.250000	0.095396
1914.062500	0.050397
1921.875000	0.097973
1929.687500	0.099497
1937.500000	0.082007
1945.312500	0.027639
1953.125000	0.057582
1960.937500	0.018655
1968.750000	0.102095
1976.562500	0.098757
1984.375000	0.089515
1992.187500	0.053774
ADC Channel:2
Event:1
0.000000	0.220343
7.812500	0.133083
15.625000	0.077075
23.437500	0.112281
31.250000	0.058652
39.062500	0.061753
46.875000	0.067016
54.687500	0.084636
62.500000	0.179963
70.312500	0.119585
78.125000	0.121044
85.937500	0.152855
93.750000	0.240201
101.562500	0.108383
109.375000	0.144282
117.187500	0.067532
125.000000	0.144908
132.812500	0.140238
140.625000	0.253083
148.437500	0.096598
156.250000	0.083793
164.062500	0.100918
171.875000	0.109610
179.687500	0.054365
187.500000	0.111859
195.312500	0.146772
203.125000	0.122953
210.937500	0.023907
218.750000	0.098848
226.562500	0.151958
234.375000	0.047176
242.187500	0.146853
250.000000	0.132897
257.812500	0.082411
265.625000	0.107556
273.437500	0.086521
281.250000	0.135153
289.062500	0.178592
296.875000	0.102598
304.687500	0.052066
312.500000	0.108359
320.312500	0.112473
328.125000	0.137671
335.937500	0.096298
343.750000	0.180154
351.562500	0.109585
359.375000	0.052945
367.187500	0.153314
375.000000	0.077568
382.812500	0.056255
390.625000	0.063670
398.437500	0.132360
406.250000	0.087639
414.062500	0.045469
421.875000	0.048344
429.687500	0.013776
437.500000	0.070473
445.312500	0.070119
453.125000	0.020742
460.937500	0.083185
468.750000	0.093203
476.562500	0.093365
484.375000	0.100885
492.187500	0.046759
500.000000	0.036716
507.812500	0.111623
515.625000	0.137118
523.437500	0.135842
531.250000	0.113713
539.062500	0.092243
546.875000	0.116809
554.687500	0.111552
562.500000	0.100273
570.312500	0.088181
578.125000	0.118089
585.937500	0.082501
593.750000	0.031697
601.562500	0.052439
609.375000	0.016632
617.187500	0.033085
625.000000	0.033787
632.812500	0.075780
640.625000	0.075002
648.437500	0.091944
656.250000	0.068139
664.062500	0.050601
671.875000	0.057147
679.687500	0.059571
687.500000	0.063078
695.312500	0.060406
703.125000	0.081149
710.937500	0.081737
718.750000	0.082092
726.562500	0.044189
734.375000	0.023085
742.187500	0.032982
750.000000	0.016658
757.812500	0.028691
765.625000	0.077134
773.437500	0.086357
781.250000	0.019735
789.062500	0.031243
796.875000	0.078118
804.687500	0.048464
812.500000	0.025952
820.312500	0.132103
828.125000	0.140884
835.937500	0.146348
843.750000	0.123750
851.562500	0.099614
859.375000	0.109421
867.187500	0.163152
875.000000	0.163367
882.812500	0.144776
890.625000	0.085077
898.437500	0.065255
906.250000	0.029180
914.062500	0.056013
921.875000	0.023961
929.687500	0.030875
937.500000	0.045320
945.312500	0.031228
953.125000	0.063949
960.937500	0.023648
968.750000	0.121729
976.562500	0.156342
984.375000	0.125770
992.187500	0.122513
1000.000000	0.080123
1007.812500	0.067615
1015.625000	0.066487
1023.437500	0.096368
1031.250000	0.022878
1039.062500	0.070368
1046.875000	0.037571
1054.687500	0.138939
1062.500000	0.145616
1070.312500	0.134439
1078.125000	0.066459
1085.937500	0.071452
1093.750000	0.044862
1101.562500	0.043443
1109.375000	0.078775
1117.187500	0.026452
1125.000000	0.126251
1132.812500	0.131305
1140.625000	0.048631
1148.437500	0.036526
1156.250000	0.126325
1164.062500	0.078825
1171.875000	0.080108
1179.687500	0.082610
1187.500000	0.055836
1195.312500	0.029921
1203.125000	0.045673
1210.937500	0.034725
1218.750000	0.041556
1226.562500	0.060014
1234.375000	0.119801
1242.187500	0.076712
1250.000000	0.057339
1257.812500	0.071400
1265.625000	0.025243
1273.437500	0.039987
1281.250000	0.070160
1289.062500	0.043266
1296.875000	0.071641
1304.687500	0.084513
1312.500000	0.086150
1320.312500	0.081598
1328.125000	0.070293
1335.937500	0.051874
1343.750000	0.062939
1351.562500	0.113349
1359.375000	0.092999
1367.187500	0.082565
1375.000000	0.068048
1382.812500	0.081195
1390.625000	0.036842
1398.437500	0.045981
1406.250000	0.077638
1414.062500	0.089826
1421.875000	0.045449
1429.687500	0.094153
1437.500000	0.137926
1445.312500	0.075391
1453.125000	0.020334
1460.937500	0.142254
1468.750000	0.165758
1476.562500	0.064493
1484.375000	0.032215
1492.187500	0.115633
1500.000000	0.147948
1507.812500	0.118267
1515.625000	0.087833
1523.437500	0.109143
1531.250000	0.062706
1539.062500	0.072300
1546.875000	0.022685
1554.687500	0.070283
1562.500000	0.029283
1570.312500	0.121500
1578.125000	0.176255
1585.937500	0.125917
1593.750000	0.104690
1601.562500	0.035215
1609.375000	0.097953
1617.187500	0.095949
1625.000000	0.066935
1632.812500	0.076628
1640.625000	0.159516
1648.437500	0.056291
1656.250000	0.086046
1664.062500	0.055146
1671.875000	0.056562
1679.687500	0.064071
1687.500000	0.056880
1695.312500	0.102564
1703.125000	0.093208
1710.937500	0.026031
1718.750000	0.055004
1726.562500	0.046860
1734.375000	0.039861
1742.187500	0.082198
1750.000000	0.038956
1757.812500	0.069725
1765.625000	0.105510
1773.437500	0.071928
1781.250000	0.059312
1789.062500	0.048151
1796.875000	0.071228
1804.687500	0.078677
1812.500000	0.033891
1820.312500	0.057199
1828.125000	0.016679
1835.937500	0.056399
1843.750000	0.027397
1851.562500	0.099304
1859.375000	0.129811
1867.187500	0.046756
1875.000000	0.118357
1882.812500	0.054196
1890.625000	0.049356
1898.437500	0.072934
1906.250000	0.065158
1914.062500	0.188448
1921.875000	0.194347
1929.687500	0.114123
1937.500000	0.011066
1945.312500	0.056335
1953.125000	0.059692
1960.937500	0.065854
1968.750000	0.072203
1976.562500	0.027892
1984.375000	0.013306
1992.187500	0.105142
ADC Channel:2
Event:2
0.000000	0.044453
7.812500	0.010133
15.625000	0.089437
23.437500	0.137734
31.250000	0.078977
39.062500	0.147858
46.875000	0.301771
54.687500	0.366264
62.500000	0.456140
70.312500	0.354285
78.125000	0.191660
85.937500	0.449186
93.750000	0.964426
101.562500	1.576701
109.375000	2.210553
117.187500	2.276908
125.000000	1.776883
132.812500	1.033651
140.625000	0.754482
148.437500	0.646630
156.250000	0.522022
164.062500	0.320793
171.875000	0.127219
179.687500	0.122140
187.500000	0.086438
195.312500	0.128134
203.125000	0.145573
210.937500	0.114559
218.750000	0.266206
226.562500	0.191544
234.375000	0.388730
242.187500	0.176363
250.000000	0.154674
257.812500	0.182466
265.625000	0.291221
273.437500	0.183328
281.250000	0.169931
289.062500	0.212802
296.875000	0.178954
304.687500	0.198797
312.500000	0.360269
320.312500	0.394223
328.125000	0.264118
335.937500	0.206485
343.750000	0.223319
351.562500	0.319010
359.375000	0.418213
367.187500	0.279758
375.000000	0.332961
382.812500	0.219950
390.625000	0.143875
398.437500	0.062405
406.250000	0.206581
414.062500	0.264961
421.875000	0.235063
429.687500	0.120300
437.500000	0.098956
445.312500	0.043244
453.125000	0.174378
460.937500	0.231826
468.750000	0.307802
476.562500	0.323412
484.375000	0.173399
492.187500	0.201745
500.000000	0.211887
507.812500	0.097586
515.625000	0.159425
523.437500	0.239561
531.250000	0.159133
539.062500	0.114084
546.875000	0.113020
554.687500	0.134208
562.500000	0.067140
570.312500	0.064430
578.125000	0.104935
585.937500	0.261587
593.750000	0.218111
601.562500	0.100327
609.375000	0.127415
617.187500	0.109659
625.000000	0.201600
632.812500	0.173694
640.625000	0.230913
648.437500	0.061710
656.250000	0.198824
664.062500	0.192904
671.875000	0.042138
679.687500	0.047073
687.500000	0.053412
695.312500	0.154610
703.125000	0.089735
710.937500	0.125468
718.750000	0.152522
726.562500	0.094928
734.375000	0.077990
742.187500	0.024560
750.000000	0.015708
757.812500	0.112021
765.625000	0.193528
773.437500	0.143456
781.250000	0.133446
789.062500	0.115783
796.875000	0.214249
804.687500	0.121268
812.500000	0.046789
820.312500	0.038332
828.125000	0.110490
835.937500	0.074421
843.750000	0.068754
851.562500	0.140478
859.375000	0.122208
867.187500	0.148249
875.000000	0.002990
882.812500	0.029646
890.625000	0.039276
898.437500	0.048638
906.250000	0.079333
914.062500	0.177832
921.875000	0.019520
929.687500	0.111920
937.500000	0.120788
945.312500	0.139201
953.125000	0.110897
960.937500	0.079993
968.750000	0.051269
976.562500	0.116926
984.375000	0.012482
992.187500	0.147188
1000.000000	0.072987
1007.812500	0.121247
1015.625000	0.099322
1023.437500	0.009562
1031.250000	0.135847
1039.062500	0.107128
1046.875000	0.217630
1054.687500	0.174723
1062.500000	0.027797
1070.312500	0.062166
1078.125000	0.023414
1085.937500	0.077605
1093.750000	0.079602
1101.562500	0.124865
1109.375000	0.076461
1117.187500	0.038454
1125.000000	0.037350
1132.812500	0.089990
1140.625000	0.110060
1148.437500	0.167758
1156.250000	0.051744
1164.062500	0.092266
1171.875000	0.058678
1179.687500	0.038606
1187.500000	0.193667
1195.312500	0.092638
1203.125000	0.146764
1210.937500	0.112797
1218.750000	0.026515
1226.562500	0.028298
1234.375000	0.036670
1242.187500	0.038036
1250.000000	0.092586
1257.812500	0.065969
1265.625000	0.060698
1273.437500	0.046048
1281.250000	0.113783
1289.062500	0.044107
1296.875000	0.068935
1304.687500	0.057165
1312.500000	0.047793
1320.312500	0.084322
1328.125000	0.067908
1335.937500	0.057326
1343.750000	0.132529
1351.562500	0.100027
1359.375000	0.027713
1367.187500	0.055359
1375.000000	0.091244
1382.812500	0.052579
1390.625000	0.018041
1398.437500	0.061019
1406.250000	0.086877
1414.062500	0.116567
1421.875000	0.093302
1429.687500	0.024895
1437.500000	0.063217
1445.312500	0.095675
1453.125000	0.070987
1460.937500	0.065125
1468.750000	0.035856
1476.562500	0.079552
1484.375000	0.102760
1492.187500	0.051628
1500.000000	0.086222
1507.812500	0.015458
1515.625000	0.029636
1523.437500	0.070091
1531.250000	0.012381
1539.062500	0.056429
1546.875000	0.074615
1554.687500	0.061021
1562.500000	0.078128
1570.312500	0.086708
1578.125000	0.079091
1585.937500	0.061621
1593.750000	0.076417
1601.562500	0.029823
1609.375000	0.048427
1617.187500	0.073287
1625.000000	0.072611
1632.812500	0.072777
1640.625000	0.022236
1648.437500	0.039493
1656.250000	0.064308
1664.062500	0.090990
1671.875000	0.043409
1679.687500	0.112174
1687.500000	0.098055
1695.312500	0.012732
1703.125000	0.112187
1710.937500	0.071481
1718.750000	0.039159
1726.562500	0.030414
1734.375000	0.134344
1742.187500	0.153769
1750.000000	0.053832
1757.812500	0.097675
1765.625000	0.089657
1773.437500	0.085342
1781.250000	0.096683
1789.062500	0.100706
1796.875000	0.062872
1804.687500	0.077882
1812.500000	0.039553
1820.312500	0.043782
1828.125000	0.020861
1835.937500	0.061299
1843.750000	0.091557
1851.562500	0.120500
1859.375000	0.122814
1867.187500	0.076382
1875.000000	0.056219
1882.812500	0.061946
1890.625000	0.053018
1898.437500	0.038003
1906.250000	0.067459
1914.062500	0.070861
1921.875000	0.031562
1929.687500	0.042208
1937.500000	0.057203
1945.312500	0.080352
1953.125000	0.067798
1960.937500	0.047268
1968.750000	0.113108
1976.562500	0.150066
1984.375000	0.120471
1992.187500	0.113524
ADC Channel:2
Event:3
0.000000	0.051202
7.812500	0.179216
15.625000	0.044540
23.437500	0.152576
31.250000	0.168436
39.062500	0.134024
46.875000	0.532904
54.687500	0.876876
62.500000	1.005026
70.312500	0.883350
78.125000	0.815490
85.937500	0.827071
93.750000	1.216352
101.562500	1.598719
109.375000	1.609882
117.187500	1.398419
125.000000	1.358047
132.812500	1.256510
140.625000	0.883168
148.437500	0.810160
156.250000	0.936795
164.062500	0.929902
171.875000	0.807635
179.687500	0.553964
187.500000	0.301127
195.312500	0.160655
203.125000	0.126907
210.937500	0.167894
218.750000	0.230845
226.562500	0.302059
234.375000	0.359161
242.187500	0.346192
250.000000	0.240575
257.812500	0.172391
265.625000	0.367445
273.437500	0.350499
281.250000	0.257713
289.062500	0.247980
296.875000	0.275078
304.687500	0.173520
312.500000	0.080323
320.312500	0.070883
328.125000	0.036700
335.937500	0.092750
343.750000	0.121054
351.562500	0.383449
359.375000	0.527915
367.187500	0.584487
375.000000	0.561762
382.812500	0.543585
390.625000	0.473274
398.437500	0.614730
406.250000	0.435018
414.062500	0.043766
421.875000	0.189893
429.687500	0.732608
437.500000	1.181983
445.312500	1.158723
453.125000	0.630441
460.937500	0.777532
468.750000	0.813211
476.562500	0.897547
484.375000	0.793423
492.187500	0.628426
500.000000	0.386778
507.812500	0.230457
515.625000	0.132723
523.437500	0.042730
531.250000	0.012413
539.062500	0.023009
546.875000	0.065741
554.687500	0.077342
562.500000	0.112803
570.312500	0.100791
578.125000	0.086233
585.937500	0.088152
593.750000	0.138227
601.562500	0.076711
609.375000	0.095187
617.187500	0.072331
625.000000	0.044234
632.812500	0.070240
640.625000	0.084123
648.437500	0.174997
656.250000	0.222387
664.062500	0.151699
671.875000	0.139045
679.687500	0.094232
687.500000	0.129652
695.312500	0.109592
703.125000	0.154500
710.937500	0.105470
718.750000	0.066613
726.562500	0.159788
734.375000	0.090589
742.187500	0.085422
750.000000	0.129348
757.812500	0.104579
765.625000	0.154347
773.437500	0.143820
781.250000	0.172132
789.062500	0.200003
796.875000	0.292843
804.687500	0.388487
812.500000	0.300683
820.312500	0.182924
828.125000	0.272639
835.937500	0.423726
843.750000	0.476645
851.562500	0.652692
859.375000	0.816902
867.187500	0.494307
875.000000	0.197955
882.812500	0.675684
890.625000	0.767854
898.437500	0.854891
906.250000	0.858169
914.062500	0.706837
921.875000	0.395351
929.687500	0.413410
937.500000	0.299735
945.312500	0.055949
953.125000	0.141850
960.937500	0.288935
968.750000	0.298082
976.562500	0.285182
984.375000	0.163209
992.187500	0.065024
1000.000000	0.150843
1007.812500	0.247891
1015.625000	0.158953
1023.437500	0.158533
1031.250000	0.152989
1039.062500	0.063230
1046.875000	0.090061
1054.687500	0.187613
1062.500000	0.212014
1070.312500	0.166061
1078.125000	0.189264
1085.937500	0.141067
1093.750000	0.008272
1101.562500	0.081413
1109.375000	0.086011
1117.187500	0.070926
1125.000000	0.084601
1132.812500	0.090671
1140.625000	0.258154
1148.437500	0.249425
1156.250000	0.095797
1164.062500	0.065152
1171.875000	0.067934
1179.687500	0.126455
1187.500000	0.096522
1195.312500	0.042075
1203.125000	0.190055
1210.937500	0.145916
1218.750000	0.140356
1226.562500	0.146353
1234.375000	0.139703
1242.187500	0.065701
1250.000000	0.077604
1257.812500	0.143436
1265.625000	0.129898
1273.437500	0.104570
1281.250000	0.196249
1289.062500	0.110240
1296.875000	0.162526
1304.687500	0.148176
1312.500000	0.071302
1320.312500	0.288013
1328.125000	0.346275
1335.937500	0.401447
1343.750000	0.328033
1351.562500	0.230635
1359.375000	0.019663
1367.187500	0.066372
1375.000000	0.044302
1382.812500	0.040129
1390.625000	0.111512
1398.437500	0.277234
1406.250000	0.274632
1414.062500	0.255581
1421.875000	0.232783
1429.687500	0.151269
1437.500000	0.058247
1445.312500	0.161983
1453.125000	0.295322
1460.937500	0.254505
1468.750000	0.162929
1476.562500	0.146866
1484.375000	0.024814
1492.187500	0.037220
1500.000000	0.123574
1507.812500	0.151752
1515.625000	0.136115
1523.437500	0.106889
1531.250000	0.073868
1539.062500	0.052761
1546.875000	0.049850
1554.687500	0.117919
1562.500000	0.103274
1570.312500	0.014302
1578.125000	0.091321
1585.937500	0.031823
1593.750000	0.101220
1601.562500	0.158650
1609.375000	0.143659
1617.187500	0.117149
1625.000000	0.149590
1632.812500	0.187336
1640.625000	0.136017
1648.437500	0.129777
1656.250000	0.127145
1664.062500	0.039209
1671.875000	0.061818
1679.687500	0.017007
1687.500000	0.196818
1695.312500	0.232335
1703.125000	0.150929
1710.937500	0.275888
1718.750000	0.418506
1726.562500	0.194372
1734.375000	0.131449
1742.187500	0.208029
1750.000000	0.098468
1757.812500	0.067126
1765.625000	0.112573
1773.437500	0.312955
1781.250000	0.202517
1789.062500	0.159988
1796.875000	0.107450
1804.687500	0.106899
1812.500000	0.111822
1820.312500	0.057054
1828.125000	0.165039
1835.937500	0.177729
1843.750000	0.117017
1851.562500	0.136810
1859.375000	0.292247
1867.187500	0.257763
1875.000000	0.187378
1882.812500	0.033384
1890.625000	0.076502
1898.437500	0.110458
1906.250000	0.026351
1914.062500	0.122146
1921.875000	0.138323
1929.687500	0.041374
1937.500000	0.096515
1945.312500	0.189290
1953.125000	0.165805
1960.937500	0.120438
1968.750000	0.112174
1976.562500	0.115562
1984.375000	0.054712
1992.187500	0.098594
ADC Channel:2
Event:4
0.000000	0.005808
7.812500	0.068383
15.625000	0.100637
23.437500	0.150779
31.250000	0.073617
39.062500	0.021249
46.875000	0.084868
54.687500	0.154761
62.500000	0.233416
70.312500	0.137097
78.125000	0.005485
85.937500	0.118843
93.750000	0.211852
101.562500	0.257502
109.375000	0.378298
117.187500	0.386459
125.000000	0.281342
132.812500	0.264067
140.625000	0.214739
148.437500	0.123245
156.250000	0.147816
164.062500	0.115238
171.875000	0.171111
179.687500	0.256056
187.500000	0.145962
195.312500	0.180035
203.125000	0.089415
210.937500	0.083781
218.750000	0.055238
226.562500	0.039974
234.375000	0.040850
242.187500	0.055679
250.000000	0.054304
257.812500	0.070756
265.625000	0.033751
273.437500	0.048589
281.250000	0.161273
289.062500	0.115153
296.875000	0.105875
304.687500	0.168169
312.500000	0.084809
320.312500	0.023761
328.125000	0.061581
335.937500	0.039915
343.750000	0.089161
351.562500	0.082404
359.375000	0.057794
367.187500	0.092987
375.000000	0.101650
382.812500	0.081205
390.625000	0.036215
398.437500	0.056810
406.250000	0.050966
414.062500	0.077397
421.875000	0.106084
429.687500	0.103466
437.500000	0.191326
445.312500	0.153139
453.125000	0.091755
460.937500	0.178977
468.750000	0.354589
476.562500	0.424692
484.375000	0.273484
492.187500	0.133910
500.000000	0.135014
507.812500	0.064960
515.625000	0.169263
523.437500	0.097398
531.250000	0.113498
539.062500	0.054462
546.875000	0.142471
554.687500	0.075063
562.500000	0.106509
570.312500	0.092329
578.125000	0.116760
585.937500	0.050164
593.750000	0.133326
601.562500	0.123990
609.375000	0.043827
617.187500	0.098615
625.000000	0.061060
632.812500	0.075704
640.625000	0.027438
648.437500	0.048267
656.250000	0.040451
664.062500	0.129902
671.875000	0.120701
679.687500	0.115170
687.500000	0.105714
695.312500	0.083413
703.125000	0.040443
710.937500	0.042192
718.750000	0.083086
726.562500	0.109745
734.375000	0.033492
742.187500	0.014492
750.000000	0.078843
757.812500	0.045676
765.625000	0.105979
773.437500	0.135811
781.250000	0.042466
789.062500	0.008727
796.875000	0.083749
804.687500	0.040374
812.500000	0.033534
820.312500	0.078578
828.125000	0.059123
835.937500	0.062839
843.750000	0.036073
851.562500	0.055462
859.375000	0.085479
867.187500	0.031200
875.000000	0.028082
882.812500	0.040953
890.625000	0.015796
898.437500	0.036616
906.250000	0.108562
914.062500	0.132066
921.875000	0.001970
929.687500	0.046065
937.500000	0.013018
945.312500	0.011250
953.125000	0.096672
960.937500	0.082103
968.750000	0.125629
976.562500	0.085749
984.375000	0.080940
992.187500	0.109645
1000.000000	0.064519
1007.812500	0.087659
1015.625000	0.033583
1023.437500	0.103071
1031.250000	0.099265
1039.062500	0.116893
1046.875000	0.064950
1054.687500	0.141776
1062.500000	0.082327
1070.312500	0.110054
1078.125000	0.035592
1085.937500	0.035920
1093.750000	0.050011
1101.562500	0.092608
1109.375000	0.031169
1117.187500	0.035406
1125.000000	0.057695
1132.812500	0.029767
1140.625000	0.116937
1148.437500	0.154010
1156.250000	0.122840
1164.062500	0.119998
1171.875000	0.058011
1179.687500	0.095997
1187.500000	0.105677
1195.312500	0.036594
1203.125000	0.057703
1210.937500	0.058771
1218.750000	0.064036
1226.562500	0.113007
1234.375000	0.068334
1242.187500	0.037001
1250.000000	0.092692
1257.812500	0.055807
1265.625000	0.040111
1273.437500	0.062106
1281.250000	0.038269
1289.062500	0.119999
1296.875000	0.113848
1304.687500	0.114442
1312.500000	0.056440
1320.312500	0.046317
1328.125000	0.034762
1335.937500	0.061302
1343.750000	0.079833
1351.562500	0.042657
1359.375000	0.112842
1367.187500	0.093668
1375.000000	0.011706
1382.812500	0.111212
1390.625000	0.156341
1398.437500	0.066213
1406.250000	0.083867
1414.062500	0.040236
1421.875000	0.035685
1429.687500	0.031394
1437.500000	0.043612
1445.312500	0.028200
1453.125000	0.051637
1460.937500	0.047093
1468.750000	0.083874
1476.562500	0.105773
1484.375000	0.160293
1492.187500	0.100983
1500.000000	0.077427
1507.812500	0.015791
1515.625000	0.057613
1523.437500	0.074669
1531.250000	0.073925
1539.062500	0.099996
1546.875000	0.139622
1554.687500	0.081620
1562.500000	0.066186
1570.312500	0.033075
1578.125000	0.054871
1585.937500	0.005404
1593.750000	0.064023
1601.562500	0.057072
1609.375000	0.047651
1617.187500	0.035029
1625.000000	0.077272
1632.812500	0.098478
1640.625000	0.080966
1648.437500	0.029175
1656.250000	0.018022
1664.062500	0.073304
1671.875000	0.096632
1679.687500	0.099354
1687.500000	0.015080
1695.312500	0.072309
1703.125000	0.042960
1710.937500	0.045422
1718.750000	0.119211
1726.562500	0.071283
1734.375000	0.091888
1742.187500	0.063938
1750.000000	0.042774
1757.812500	0.075409
1765.625000	0.132821
1773.437500	0.014297
1781.250000	0.152433
1789.062500	0.111600
1796.875000	0.026879
1804.687500	0.034914
1812.500000	0.091970
1820.312500	0.068565
1828.125000	0.033224
1835.937500	0.048630
1843.750000	0.082062
1851.562500	0.054106
1859.375000	0.039835
1867.187500	0.030618
1875.000000	0.013695
1882.812500	0.020603
1890.625000	0.018271
1898.437500	0.025845
1906.250000	0.036928
1914.062500	0.084390
1921.875000	0.115206
1929.687500	0.038359
1937.500000	0.055533
1945.312500	0.044986
1953.125000	0.089064
1960.937500	0.140691
1968.750000	0.094424
1976.562500	0.059404
1984.375000	0.057911
1992.187500	0.103173
ADC Channel:2
Event:5
0.000000	0.188405
7.812500	0.165795
15.625000	0.117829
23.437500	0.098956
31.250000	0.039440
39.062500	0.018189
46.875000	0.007534
54.687500	0.046275
62.500000	0.096986
70.312500	0.064775
78.125000	0.029159
85.937500	0.138869
93.750000	0.367571
101.562500	0.434466
109.375000	0.480167
117.187500	0.426945
125.000000	0.306509
132.812500	0.185426
140.625000	0.314114
148.437500	0.186573
156.250000	0.229286
164.062500	0.127566
171.875000	0.031456
179.687500	0.088772
187.500000	0.128601
195.312500	0.149748
203.125000	0.139715
210.937500	0.032334
218.750000	0.132502
226.562500	0.101795
234.375000	0.016733
242.187500	0.153931
250.000000	0.218819
257.812500	0.067136
265.625000	0.089338
273.437500	0.013810
281.250000	0.053826
289.062500	0.084644
296.875000	0.123399
304.687500	0.072941
312.500000	0.092794
320.312500	0.067289
328.125000	0.080986
335.937500	0.072757
343.750000	0.131614
351.562500	0.087997
359.375000	0.072937
367.187500	0.096773
375.000000	0.026726
382.812500	0.003657
390.625000	0.046546
398.437500	0.139297
406.250000	0.089595
414.062500	0.051447
421.875000	0.067359
429.687500	0.069623
437.500000	0.065261
445.312500	0.079572
453.125000	0.188346
460.937500	0.130246
468.750000	0.086603
476.562500	0.053034
484.375000	0.047756
492.187500	0.069993
500.000000	0.060835
507.812500	0.089917
515.625000	0.160444
523.437500	0.169690
531.250000	0.161250
539.062500	0.141553
546.875000	0.030863
554.687500	0.022752
562.500000	0.107169
570.312500	0.139753
578.125000	0.050826
585.937500	0.005877
593.750000	0.051914
601.562500	0.053112
609.375000	0.030904
617.187500	0.015607
625.000000	0.037327
632.812500	0.006925
640.625000	0.085798
648.437500	0.171236
656.250000	0.102943
664.062500	0.156901
671.875000	0.057205
679.687500	0.029602
687.500000	0.065124
695.312500	0.038768
703.125000	0.074296
710.937500	0.131210
718.750000	0.095863
726.562500	0.023420
734.375000	0.042320
742.187500	0.053921
750.000000	0.023541
757.812500	0.060094
765.625000	0.078729
773.437500	0.127583
781.250000	0.160043
789.062500	0.113458
796.875000	0.115658
804.687500	0.104163
812.500000	0.035220
820.312500	0.057899
828.125000	0.176357
835.937500	0.194987
843.750000	0.146429
851.562500	0.100248
859.375000	0.073571
867.187500	0.114576
875.000000	0.119819
882.812500	0.038798
890.625000	0.025597
898.437500	0.035333
906.250000	0.093672
914.062500	0.048621
921.875000	0.036141
929.687500	0.039519
937.500000	0.104390
945.312500	0.062907
953.125000	0.106997
960.937500	0.062840
968.750000	0.071758
976.562500	0.084336
984.375000	0.031489
992.187500	0.024290
1000.000000	0.074095
1007.812500	0.065562
1015.625000	0.125680
1023.437500	0.116202
1031.250000	0.038114
1039.062500	0.058555
1046.875000	0.036765
1054.687500	0.076284
1062.500000	0.040429
1070.312500	0.060630
1078.125000	0.099311
1085.937500	0.081171
1093.750000	0.050130
1101.562500	0.044032
1109.375000	0.048410
1117.187500	0.096526
1125.000000	0.080152
1132.812500	0.043628
1140.625000	0.044230
1148.437500	0.071291
1156.250000	0.062136
1164.062500	0.056085
1171.875000	0.037250
1179.687500	0.100106
1187.500000	0.073080
1195.312500	0.077331
1203.125000	0.060156
1210.937500	0.069890
1218.750000	0.071768
1226.562500	0.099438
1234.375000	0.122416
1242.187500	0.081656
1250.000000	0.077403
1257.812500	0.090452
1265.625000	0.099633
1273.437500	0.045113
1281.250000	0.021694
1289.062500	0.077712
1296.875000	0.058711
1304.687500	0.084513
1312.500000	0.132039
1320.312500	0.158123
1328.125000	0.174066
1335.937500	0.172240
1343.750000	0.069259
1351.562500	0.059634
1359.375000	0.028529
1367.187500	0.044018
1375.000000	0.004155
1382.812500	0.020062
1390.625000	0.042423
1398.437500	0.072270
1406.250000	0.048038
1414.062500	0.048826
1421.875000	0.109153
1429.687500	0.087355
1437.500000	0.020256
1445.312500	0.003808
1453.125000	0.116747
1460.937500	0.066116
1468.750000	0.016454
1476.562500	0.045168
1484.375000	0.036046
1492.187500	0.057457
1500.000000	0.066776
1507.812500	0.044284
1515.625000	0.079452
1523.437500	0.097487
1531.250000	0.051290
1539.062500	0.067133
1546.875000	0.099083
1554.687500	0.095656
1562.500000	0.112808
1570.312500	0.065801
1578.125000	0.040934
1585.937500	0.057030
1593.750000	0.121646
1601.562500	0.120057
1609.375000	0.087059
1617.187500	0.071815
1625.000000	0.014142
1632.812500	0.042222
1640.625000	0.113998
1648.437500	0.143805
1656.250000	0.079458
1664.062500	0.040277
1671.875000	0.114749
1679.687500	0.111778
1687.500000	0.044917
1695.312500	0.045900
1703.125000	0.060999
1710.937500	0.159061
1718.750000	0.151433
1726.562500	0.046178
1734.375000	0.031546
1742.187500	0.070339
1750.000000	0.111744
1757.812500	0.100534
1765.625000	0.057976
1773.437500	0.120638
1781.250000	0.076284
1789.062500	0.047957
1796.875000	0.027986
1804.687500	0.041692
1812.500000	0.029788
1820.312500	0.077333
1828.125000	0.136973
1835.937500	0.060280
1843.750000	0.035928
1851.562500	0.041226
1859.375000	0.044600
1867.187500	0.010878
1875.000000	0.091665
1882.812500	0.126317
1890.625000	0.137526
1898.437500	0.148494
1906.250000	0.102387
1914.062500	0.055441
1921.875000	0.043575
1929.687500	0.149277
1937.500000	0.141354
1945.312500	0.061973
1953.125000	0.052172
1960.937500	0.050855
1968.750000	0.095531
1976.562500	0.104644
1984.375000	0.062399
1992.187500	0.089650
ADC Channel:2
Event:6
0.000000	0.063054
7.812500	0.109345
15.625000	0.072361
23.437500	0.070556
31.250000	0.046056
39.062500	0.036020
46.875000	0.062770
54.687500	0.047260
62.500000	0.047364
70.312500	0.046490
78.125000	0.082008
85.937500	0.105312
93.750000	0.123290
101.562500	0.086663
109.375000	0.043451
117.187500	0.111945
125.000000	0.101512
132.812500	0.151650
140.625000	0.134183
148.437500	0.066159
156.250000	0.052216
164.062500	0.051331
171.875000	0.124898
179.687500	0.149691
187.500000	0.074850
195.312500	0.099557
203.125000	0.113429
210.937500	0.041222
218.750000	0.062905
226.562500	0.057561
234.375000	0.070861
242.187500	0.106074
250.000000	0.082348
257.812500	0.109021
265.625000	0.073137
273.437500	0.055637
281.250000	0.117516
289.062500	0.064826
296.875000	0.016525
304.687500	0.091068
312.500000	0.118458
320.312500	0.003361
328.125000	0.102082
335.937500	0.235971
343.750000	0.170816
351.562500	0.463893
359.375000	0.869635
367.187500	0.701253
375.000000	3.929572
382.812500	5.980982
390.625000	2.543994
398.437500	0.479030
406.250000	0.936586
414.062500	0.526930
421.875000	0.181446
429.687500	0.084475
437.500000	0.078756
445.312500	0.043058
453.125000	0.116537
460.937500	0.119469
468.750000	0.034365
476.562500	0.093181
484.375000	0.126486
492.187500	0.078639
500.000000	0.101278
507.812500	0.058507
515.625000	0.102878
523.437500	0.058391
531.250000	0.014410
539.062500	0.008052
546.875000	0.032505
554.687500	0.086471
562.500000	0.107320
570.312500	0.054056
578.125000	0.136021
585.937500	0.110087
593.750000	0.034149
601.562500	0.048401
609.375000	0.035249
617.187500	0.122438
625.000000	0.116428
632.812500	0.085552
640.625000	0.104074
648.437500	0.063159
656.250000	0.057117
664.062500	0.082348
671.875000	0.060031
679.687500	0.070409
687.500000	0.048988
695.312500	0.041370
703.125000	0.039097
710.937500	0.106245
718.750000	0.151873
726.562500	0.089509
734.375000	0.111219
742.187500	0.129045
750.000000	0.250571
757.812500	0.682243
765.625000	0.747327
773.437500	0.229591
781.250000	0.210917
789.062500	0.252718
796.875000	0.158011
804.687500	0.071079
812.500000	0.051094
820.312500	0.047392
828.125000	0.055640
835.937500	0.018058
843.750000	0.088770
851.562500	0.135847
859.375000	0.135525
867.187500	0.127745
875.000000	0.047794
882.812500	0.150467
890.625000	0.145196
898.437500	0.148450
906.250000	0.038333
914.062500	0.131053
921.875000	0.166269
929.687500	0.184250
937.500000	0.176169
945.312500	0.142504
953.125000	0.124522
960.937500	0.177272
968.750000	0.077967
976.562500	0.109034
984.375000	0.147191
992.187500	0.088579
1000.000000	0.192823
1007.812500	0.102011
1015.625000	0.060468
1023.437500	0.124758
1031.250000	0.053470
1039.062500	0.088970
1046.875000	0.076103
1054.687500	0.050013
1062.500000	0.032097
1070.312500	0.102630
1078.125000	0.140984
1085.937500	0.057285
1093.750000	0.093618
1101.562500	0.246036
1109.375000	0.241189
1117.187500	0.478596
1125.000000	0.341956
1132.812500	0.736430
1140.625000	1.236193
1148.437500	1.095816
1156.250000	0.407410
1164.062500	0.371828
1171.875000	0.602605
1179.687500	0.462161
1187.500000	0.194157
1195.312500	0.196474
1203.125000	0.138030
1210.937500	0.094717
1218.750000	0.101948
1226.562500	0.148818
1234.375000	0.156443
1242.187500	0.093472
1250.000000	0.072175
1257.812500	0.148290
1265.625000	0.137853
1273.437500	0.114049
1281.250000	0.089003
1289.062500	0.011362
1296.875000	0.083788
1304.687500	0.100881
1312.500000	0.110196
1320.312500	0.108312
1328.125000	0.114700
1335.937500	0.123204
1343.750000	0.163199
1351.562500	0.109098
1359.375000	0.127219
1367.187500	0.049441
1375.000000	0.067161
1382.812500	0.103586
1390.625000	0.048606
1398.437500	0.091037
1406.250000	0.107053
1414.062500	0.050828
1421.875000	0.067048
1429.687500	0.085139
1437.500000	0.029534
1445.312500	0.042464
1453.125000	0.021439
1460.937500	0.048190
1468.750000	0.089220
1476.562500	0.186449
1484.375000	0.185732
1492.187500	0.227350
1500.000000	0.200702
1507.812500	0.035786
1515.625000	0.416674
1523.437500	0.523938
1531.250000	0.388928
1539.062500	0.129572
1546.875000	0.309893
1554.687500	0.320614
1562.500000	0.208650
1570.312500	0.058864
1578.125000	0.108335
1585.937500	0.094059
1593.750000	0.060486
1601.562500	0.046757
1609.375000	0.124546
1617.187500	0.124957
1625.000000	0.146351
1632.812500	0.103273
1640.625000	0.068267
1648.437500	0.139277
1656.250000	0.161298
1664.062500	0.091551
1671.875000	0.129082
1679.687500	0.254917
1687.500000	0.273582
1695.312500	0.223579
1703.125000	0.185715
1710.937500	0.279835
1718.750000	0.298806
1726.562500	0.168712
1734.375000	0.054340
1742.187500	0.279699
1750.000000	0.137060
1757.812500	0.188061
1765.625000	0.191248
1773.437500	0.072665
1781.250000	0.062316
1789.062500	0.070802
1796.875000	0.037336
1804.687500	0.095551
1812.500000	0.057447
1820.312500	0.062737
1828.125000	0.089115
1835.937500	0.114254
1843.750000	0.090222
1851.562500	0.087914
1859.375000	0.096532
1867.187500	0.066903
1875.000000	0.277142
1882.812500	0.254661
1890.625000	0.142212
1898.437500	0.376839
1906.250000	0.393605
1914.062500	0.239633
1921.875000	0.179284
1929.687500	0.228689
1937.500000	0.260904
1945.312500	0.206551
1953.125000	0.100613
1960.937500	0.213463
1968.750000	0.173587
1976.562500	0.164249
1984.375000	0.038787
1992.187500	0.115351
ADC Channel:2
Event:7
0.000000	0.038494
7.812500	0.159357
15.625000	0.075246
23.437500	0.045836
31.250000	0.130672
39.062500	0.112482
46.875000	0.088515
54.687500	0.058794
62.500000	0.058322
70.312500	0.041537
78.125000	0.038851
85.937500	0.045712
93.750000	0.023470
101.562500	0.113330
109.375000	0.072470
117.187500	0.085914
125.000000	0.175389
132.812500	0.111222
140.625000	0.050896
148.437500	0.072170
156.250000	0.016958
164.062500	0.075755
171.875000	0.113322
179.687500	0.070177
187.500000	0.054703
195.312500	0.147291
203.125000	0.145705
210.937500	0.086126
218.750000	0.019171
226.562500	0.044532
234.375000	0.082374
242.187500	0.086705
250.000000	0.086554
257.812500	0.041419
265.625000	0.040828
273.437500	0.037498
281.250000	0.010767
289.062500	0.021287
296.875000	0.070788
304.687500	0.060748
312.500000	0.098671
320.312500	0.031572
328.125000	0.092992
335.937500	0.178243
343.750000	0.292056
351.562500	0.130736
359.375000	1.294345
367.187500	4.647721
375.000000	4.383556
382.812500	0.921361
390.625000	0.402468
398.437500	0.271789
406.250000	0.097786
414.062500	0.016067
421.875000	0.089442
429.687500	0.075906
437.500000	0.007022
445.312500	0.125398
453.125000	0.186308
460.937500	0.072869
468.750000	0.104400
476.562500	0.068098
484.375000	0.093101
492.187500	0.161832
500.000000	0.107704
507.812500	0.015083
515.625000	0.040602
523.437500	0.057696
531.250000	0.099610
539.062500	0.138654
546.875000	0.156964
554.687500	0.093510
562.500000	0.098929
570.312500	0.106285
578.125000	0.076711
585.937500	0.038077
593.750000	0.054964
601.562500	0.097224
609.375000	0.055715
617.187500	0.055918
625.000000	0.068195
632.812500	0.066067
640.625000	0.065627
648.437500	0.027345
656.250000	0.083088
664.062500	0.119531
671.875000	0.076140
679.687500	0.084720
687.500000	0.097432
695.312500	0.095364
703.125000	0.102429
710.937500	0.094507
718.750000	0.039825
726.562500	0.177790
734.375000	0.760870
742.187500	1.021895
750.000000	0.409273
757.812500	0.054761
765.625000	0.091603
773.437500	0.027385
781.250000	0.059949
789.062500	0.055960
796.875000	0.029515
804.687500	0.052371
812.500000	0.057723
820.312500	0.008251
828.125000	0.034844
835.937500	0.027613
843.750000	0.079614
851.562500	0.076626
859.375000	0.049226
867.187500	0.115418
875.000000	0.115189
882.812500	0.096701
890.625000	0.043494
898.437500	0.039145
906.250000	0.036259
914.062500	0.026979
921.875000	0.084363
929.687500	0.109285
937.500000	0.097208
945.312500	0.039199
953.125000	0.061118
960.937500	0.037956
968.750000	0.050084
976.562500	0.038301
984.375000	0.100770
992.187500	0.082040
1000.000000	0.026843
1007.812500	0.064188
1015.625000	0.108390
1023.437500	0.053398
1031.250000	0.091558
1039.062500	0.100618
1046.875000	0.049161
1054.687500	0.026114
1062.500000	0.044313
1070.312500	0.048367
1078.125000	0.051791
1085.937500	0.137377
1093.750000	0.151689
1101.562500	0.154635
1109.375000	0.385107
1117.187500	0.341783
1125.000000	0.018720
1132.812500	0.126991
1140.625000	0.081727
1148.437500	0.026925
1156.250000	0.045474
1164.062500	0.106929
1171.875000	0.058550
1179.687500	0.025061
1187.500000	0.072591
1195.312500	0.097745
1203.125000	0.113233
1210.937500	0.071896
1218.750000	0.037590
1226.562500	0.034799
1234.375000	0.032246
1242.187500	0.038006
1250.000000	0.077779
1257.812500	0.070060
1265.625000	0.032144
1273.437500	0.044918
1281.250000	0.077295
1289.062500	0.058591
1296.875000	0.083743
1304.687500	0.074247
1312.500000	0.038162
1320.312500	0.079918
1328.125000	0.104469
1335.937500	0.020457
1343.750000	0.110633
1351.562500	0.087885
1359.375000	0.081513
1367.187500	0.078664
1375.000000	0.068305
1382.812500	0.084044
1390.625000	0.025099
1398.437500	0.118945
1406.250000	0.136410
1414.062500	0.031334
1421.875000	0.064088
1429.687500	0.035671
1437.500000	0.071318
1445.312500	0.040436
1453.125000	0.106081
1460.937500	0.151879
1468.750000	0.212250
1476.562500	0.378858
1484.375000	0.444021
1492.187500	0.211565
1500.000000	0.134752
1507.812500	0.136989
[truncated: 7,546 more rows]
