# Supplementary material for: Insect Biometrics: Optoacoustic Signal Processing and Its Applications to Remote Monitoring of McPhail Type Traps
Source: PLoS One. 2015 Nov 6;10(11):e0140474. doi: 10.1371/journal.pone.0140474 (PMC4636391; doi:10.1371/journal.pone.0140474)
Supplement: S2 Multimedia — (ZIP) [file pone.0140474.s037.zip › mosquitoes1.txt]

0.000000	0.030399
7.812500	0.289692
15.625000	0.411020
23.437500	0.202408
31.250000	0.311958
39.062500	0.163090
46.875000	0.163914
54.687500	0.226112
62.500000	0.118520
70.312500	0.253350
78.125000	0.300706
85.937500	0.107490
93.750000	0.219883
101.562500	0.264374
109.375000	0.148160
117.187500	0.106319
125.000000	0.146944
132.812500	0.161590
140.625000	0.061979
148.437500	0.181405
156.250000	0.102472
164.062500	0.065532
171.875000	0.119442
179.687500	0.180143
187.500000	0.131510
195.312500	0.090867
203.125000	0.144771
210.937500	0.059501
218.750000	0.072643
226.562500	0.113456
234.375000	0.102876
242.187500	0.078609
250.000000	0.205350
257.812500	0.125982
265.625000	0.068122
273.437500	0.070555
281.250000	0.093687
289.062500	0.029102
296.875000	0.252008
304.687500	0.229519
312.500000	0.191330
320.312500	0.180774
328.125000	0.183234
335.937500	0.469657
343.750000	0.385526
351.562500	0.241312
359.375000	1.236571
367.187500	2.283162
375.000000	1.884086
382.812500	2.118197
390.625000	2.021619
398.437500	2.720159
406.250000	2.823759
414.062500	1.945383
421.875000	1.199186
429.687500	0.471561
437.500000	0.346289
445.312500	0.342300
453.125000	0.531331
460.937500	0.301564
468.750000	0.024599
476.562500	0.106738
484.375000	0.205521
492.187500	0.092743
500.000000	0.061959
507.812500	0.038991
515.625000	0.190798
523.437500	0.226371
531.250000	0.023434
539.062500	0.056497
546.875000	0.108823
554.687500	0.055930
562.500000	0.099309
570.312500	0.128260
578.125000	0.032918
585.937500	0.087177
593.750000	0.156285
601.562500	0.119672
609.375000	0.040073
617.187500	0.102817
625.000000	0.119139
632.812500	0.113422
640.625000	0.029610
648.437500	0.050826
656.250000	0.050430
664.062500	0.201749
671.875000	0.194194
679.687500	0.123808
687.500000	0.122306
695.312500	0.210585
703.125000	0.466162
710.937500	0.522359
718.750000	0.399778
726.562500	0.539562
734.375000	0.454336
742.187500	0.926883
750.000000	1.607519
757.812500	1.158415
765.625000	0.332457
773.437500	1.292137
781.250000	1.750327
789.062500	1.179475
796.875000	0.609172
804.687500	0.900051
812.500000	1.224115
820.312500	1.006661
828.125000	0.334456
835.937500	0.423669
843.750000	0.495726
851.562500	0.235668
859.375000	0.045423
867.187500	0.083394
875.000000	0.011851
882.812500	0.258613
890.625000	0.365169
898.437500	0.170279
906.250000	0.186062
914.062500	0.201632
921.875000	0.120531
929.687500	0.083790
937.500000	0.076412
945.312500	0.022233
953.125000	0.060118
960.937500	0.123184
968.750000	0.129517
976.562500	0.139753
984.375000	0.213675
992.187500	0.183923
1000.000000	0.145323
1007.812500	0.124300
1015.625000	0.203061
1023.437500	0.174368
1031.250000	0.091146
1039.062500	0.154210
1046.875000	0.144646
1054.687500	0.111268
1062.500000	0.147500
1070.312500	0.330000
1078.125000	0.256569
1085.937500	0.123387
1093.750000	0.182307
1101.562500	0.178336
1109.375000	0.179858
1117.187500	0.253862
1125.000000	0.355441
1132.812500	0.451382
1140.625000	0.502629
1148.437500	0.646181
1156.250000	0.633255
1164.062500	0.641437
1171.875000	0.829406
1179.687500	0.839165
1187.500000	0.963310
1195.312500	0.619900
1203.125000	0.243163
1210.937500	0.403504
1218.750000	0.544566
1226.562500	0.424638
1234.375000	0.358538
1242.187500	0.238939
1250.000000	0.151232
1257.812500	0.237814
1265.625000	0.289285
1273.437500	0.199283
1281.250000	0.139873
1289.062500	0.236714
1296.875000	0.204017
1304.687500	0.119860
1312.500000	0.081789
1320.312500	0.152852
1328.125000	0.171810
1335.937500	0.185686
1343.750000	0.188232
1351.562500	0.173165
1359.375000	0.291906
1367.187500	0.248526
1375.000000	0.185721
1382.812500	0.189985
1390.625000	0.076686
1398.437500	0.070501
1406.250000	0.125081
1414.062500	0.168623
1421.875000	0.098392
1429.687500	0.057776
1437.500000	0.140787
1445.312500	0.148026
1453.125000	0.114033
1460.937500	0.199936
1468.750000	0.083598
1476.562500	0.188365
1484.375000	0.075537
1492.187500	0.139997
1500.000000	0.096154
1507.812500	0.125774
1515.625000	0.229682
1523.437500	0.383713
1531.250000	0.269506
1539.062500	0.459828
1546.875000	0.531595
1554.687500	0.417957
1562.500000	0.171051
1570.312500	0.267007
1578.125000	0.210147
1585.937500	0.544146
1593.750000	0.487312
1601.562500	0.162061
1609.375000	0.046714
1617.187500	0.095891
1625.000000	0.131965
1632.812500	0.143863
1640.625000	0.172749
1648.437500	0.098821
1656.250000	0.265236
1664.062500	0.244107
1671.875000	0.270543
1679.687500	0.360098
1687.500000	0.222510
1695.312500	0.140538
1703.125000	0.143151
1710.937500	0.086800
1718.750000	0.021343
1726.562500	0.086360
1734.375000	0.086315
1742.187500	0.071792
1750.000000	0.140288
1757.812500	0.203906
1765.625000	0.121848
1773.437500	0.017967
1781.250000	0.050561
1789.062500	0.116870
1796.875000	0.082501
1804.687500	0.117890
1812.500000	0.022079
1820.312500	0.087765
1828.125000	0.168743
1835.937500	0.046042
1843.750000	0.076960
1851.562500	0.077614
1859.375000	0.058821
1867.187500	0.163014
1875.000000	0.096327
1882.812500	0.142176
1890.625000	0.183003
1898.437500	0.172511
1906.250000	0.132583
1914.062500	0.091510
1921.875000	0.117321
1929.687500	0.120391
1937.500000	0.279102
1945.312500	0.363279
1953.125000	0.354452
1960.937500	0.532501
1968.750000	0.706637
1976.562500	0.566634
1984.375000	0.121069
1992.187500	0.292572
ADC Channel:2
Event:1
0.000000	0.066959
7.812500	0.216845
15.625000	0.194731
23.437500	0.076707
31.250000	0.104879
39.062500	0.046027
46.875000	0.070645
54.687500	0.128766
62.500000	0.136811
70.312500	0.037887
78.125000	0.088128
85.937500	0.025995
93.750000	0.099469
101.562500	0.133484
109.375000	0.103230
117.187500	0.148483
125.000000	0.149472
132.812500	0.099868
140.625000	0.069911
148.437500	0.162945
156.250000	0.042606
164.062500	0.068639
171.875000	0.066758
179.687500	0.199252
187.500000	0.117822
195.312500	0.108387
203.125000	0.121649
210.937500	0.048910
218.750000	0.122532
226.562500	0.340254
234.375000	0.370133
242.187500	0.131757
250.000000	0.262700
257.812500	0.213590
265.625000	0.124737
273.437500	0.051494
281.250000	0.094956
289.062500	0.130473
296.875000	0.049821
304.687500	0.581661
312.500000	1.082047
320.312500	0.772034
328.125000	0.695014
335.937500	0.282715
343.750000	0.685630
351.562500	0.919324
359.375000	0.552543
367.187500	0.089793
375.000000	0.807644
382.812500	1.259898
390.625000	0.636031
398.437500	1.313092
406.250000	1.118484
414.062500	0.708464
421.875000	0.600285
429.687500	0.539987
437.500000	0.387628
445.312500	0.250797
453.125000	0.534021
460.937500	0.563792
468.750000	0.355851
476.562500	0.444068
484.375000	0.327667
492.187500	0.206581
500.000000	0.469853
507.812500	0.935249
515.625000	0.314873
523.437500	0.345771
531.250000	0.337028
539.062500	0.948560
546.875000	0.807935
554.687500	0.163220
562.500000	0.398146
570.312500	0.048770
578.125000	0.595177
585.937500	1.039140
593.750000	0.621669
601.562500	0.683077
609.375000	0.369809
617.187500	0.513560
625.000000	0.538580
632.812500	0.219337
640.625000	0.255715
648.437500	0.265844
656.250000	0.251796
664.062500	0.314692
671.875000	0.051087
679.687500	0.241954
687.500000	0.554959
695.312500	0.484410
703.125000	0.282886
710.937500	0.332321
718.750000	0.274067
726.562500	0.124465
734.375000	0.166032
742.187500	0.034633
750.000000	0.383954
757.812500	0.455833
765.625000	0.223630
773.437500	0.358434
781.250000	0.435349
789.062500	0.405051
796.875000	0.275901
804.687500	0.202963
812.500000	0.214296
820.312500	0.300094
828.125000	0.548620
835.937500	0.392728
843.750000	0.151059
851.562500	0.148165
859.375000	0.162008
867.187500	0.149189
875.000000	0.398609
882.812500	0.557077
890.625000	0.287049
898.437500	0.120079
906.250000	0.183561
914.062500	0.021832
921.875000	0.193380
929.687500	0.365286
937.500000	0.373647
945.312500	0.095284
953.125000	0.112371
960.937500	0.293053
968.750000	0.201827
976.562500	0.033582
984.375000	0.262416
992.187500	0.320853
1000.000000	0.194675
1007.812500	0.348928
1015.625000	0.306387
1023.437500	0.133544
1031.250000	0.485352
1039.062500	0.571442
1046.875000	0.269362
1054.687500	0.201886
1062.500000	0.345332
1070.312500	0.591816
1078.125000	0.398822
1085.937500	0.313100
1093.750000	0.467190
1101.562500	0.297965
1109.375000	0.049019
1117.187500	0.381568
1125.000000	0.325368
1132.812500	0.227804
1140.625000	0.340956
1148.437500	0.405556
1156.250000	0.313990
1164.062500	0.291847
1171.875000	0.251929
1179.687500	0.111646
1187.500000	0.036646
1195.312500	0.440863
1203.125000	0.499866
1210.937500	0.173430
1218.750000	0.074418
1226.562500	0.283728
1234.375000	0.346179
1242.187500	0.355069
1250.000000	0.322399
1257.812500	0.294846
1265.625000	0.053493
1273.437500	0.282291
1281.250000	0.291819
1289.062500	0.173251
1296.875000	0.092776
1304.687500	0.217014
1312.500000	0.069530
1320.312500	0.113010
1328.125000	0.122096
1335.937500	0.325083
1343.750000	0.485115
1351.562500	0.470318
1359.375000	0.254768
1367.187500	0.295273
1375.000000	0.493729
1382.812500	0.487350
1390.625000	0.451681
1398.437500	0.262522
1406.250000	0.169230
1414.062500	0.405813
1421.875000	0.411269
1429.687500	0.469695
1437.500000	0.538254
1445.312500	0.405953
1453.125000	0.198916
1460.937500	0.078279
1468.750000	0.336360
1476.562500	0.686616
1484.375000	0.434675
1492.187500	0.083414
1500.000000	0.099533
1507.812500	0.358148
1515.625000	0.502438
1523.437500	0.214598
1531.250000	0.241333
1539.062500	0.112029
1546.875000	0.255034
1554.687500	0.381392
1562.500000	0.669169
1570.312500	0.585602
1578.125000	0.334931
1585.937500	0.346579
1593.750000	0.353020
1601.562500	0.108667
1609.375000	0.179604
1617.187500	0.192611
1625.000000	0.342070
1632.812500	0.401696
1640.625000	0.478721
1648.437500	0.297915
1656.250000	0.268058
1664.062500	0.175083
1671.875000	0.279590
1679.687500	0.378169
1687.500000	0.502966
1695.312500	0.659608
1703.125000	0.638003
1710.937500	0.160147
1718.750000	0.240293
1726.562500	0.519575
1734.375000	0.478425
1742.187500	0.197165
1750.000000	0.341514
1757.812500	0.374328
1765.625000	0.559947
1773.437500	0.673238
1781.250000	0.419461
1789.062500	0.114550
1796.875000	0.256101
1804.687500	0.428530
1812.500000	0.415752
1820.312500	0.340569
1828.125000	0.427277
1835.937500	0.371770
1843.750000	0.348913
1851.562500	0.214349
1859.375000	0.304909
1867.187500	0.160776
1875.000000	0.125087
1882.812500	0.034309
1890.625000	0.089780
1898.437500	0.147079
1906.250000	0.392303
1914.062500	0.300497
1921.875000	0.135909
1929.687500	0.117029
1937.500000	0.187443
1945.312500	0.187222
1953.125000	0.063511
1960.937500	0.138113
1968.750000	0.145158
1976.562500	0.189112
1984.375000	0.050463
1992.187500	0.189894
ADC Channel:2
Event:2
0.000000	0.012694
7.812500	0.045098
15.625000	0.131925
23.437500	0.165688
31.250000	0.323637
39.062500	0.356153
46.875000	0.264921
54.687500	0.268424
62.500000	0.176803
70.312500	0.196025
78.125000	0.149446
85.937500	0.181433
93.750000	0.204880
101.562500	0.174112
109.375000	0.178488
117.187500	0.152064
125.000000	0.086379
132.812500	0.063591
140.625000	0.091078
148.437500	0.272415
156.250000	0.396617
164.062500	0.166305
171.875000	0.187835
179.687500	0.252846
187.500000	0.142185
195.312500	0.018866
203.125000	0.189779
210.937500	0.222648
218.750000	0.185191
226.562500	0.118078
234.375000	0.056630
242.187500	0.076848
250.000000	0.064235
257.812500	0.144831
265.625000	0.227480
273.437500	0.332317
281.250000	0.346430
289.062500	0.205743
296.875000	0.258981
304.687500	0.172070
312.500000	0.054403
320.312500	0.129483
328.125000	0.347487
335.937500	0.456591
343.750000	0.616652
351.562500	0.780938
359.375000	0.649937
367.187500	0.504959
375.000000	0.652359
382.812500	0.486309
390.625000	0.212205
398.437500	0.146592
406.250000	0.159872
414.062500	0.486362
421.875000	1.029148
429.687500	1.071421
437.500000	0.441971
445.312500	0.190641
453.125000	0.538842
460.937500	0.542744
468.750000	0.506238
476.562500	0.454057
484.375000	0.540988
492.187500	0.551576
500.000000	0.664168
507.812500	0.765856
515.625000	0.943687
523.437500	1.074180
531.250000	1.218988
539.062500	1.014930
546.875000	0.579483
554.687500	0.256114
562.500000	0.063607
570.312500	0.163556
578.125000	0.321514
585.937500	0.849402
593.750000	0.928343
601.562500	0.770605
609.375000	0.400356
617.187500	0.323516
625.000000	0.308165
632.812500	0.288300
640.625000	0.246734
648.437500	0.209810
656.250000	0.243665
664.062500	0.311393
671.875000	0.377498
679.687500	0.187073
687.500000	0.057628
695.312500	0.214689
703.125000	0.128172
710.937500	0.072899
718.750000	0.288172
726.562500	0.388661
734.375000	0.208126
742.187500	0.114486
750.000000	0.168209
757.812500	0.146037
765.625000	0.293141
773.437500	0.224010
781.250000	0.021245
789.062500	0.261576
796.875000	0.362238
804.687500	0.269766
812.500000	0.261676
820.312500	0.044330
828.125000	0.203832
835.937500	0.210072
843.750000	0.292443
851.562500	0.411515
859.375000	0.315764
867.187500	0.100476
875.000000	0.098809
882.812500	0.235625
890.625000	0.232172
898.437500	0.154085
906.250000	0.125060
914.062500	0.115622
921.875000	0.132988
929.687500	0.239595
937.500000	0.294587
945.312500	0.187524
953.125000	0.098725
960.937500	0.162008
968.750000	0.118822
976.562500	0.086133
984.375000	0.059274
992.187500	0.140263
1000.000000	0.113411
1007.812500	0.126770
1015.625000	0.172684
1023.437500	0.103887
1031.250000	0.056287
1039.062500	0.192563
1046.875000	0.287562
1054.687500	0.185011
1062.500000	0.037264
1070.312500	0.351091
1078.125000	0.306938
1085.937500	0.058345
1093.750000	0.304297
1101.562500	0.480933
1109.375000	0.336642
1117.187500	0.335428
1125.000000	0.358079
1132.812500	0.290561
1140.625000	0.400847
1148.437500	0.530521
1156.250000	0.530083
1164.062500	0.515330
1171.875000	0.346836
1179.687500	0.051490
1187.500000	0.149085
1195.312500	0.199527
1203.125000	0.054936
1210.937500	0.078145
1218.750000	0.145904
1226.562500	0.293621
1234.375000	0.239038
1242.187500	0.290778
1250.000000	0.281718
1257.812500	0.109075
1265.625000	0.083561
1273.437500	0.174750
1281.250000	0.328703
1289.062500	0.437225
1296.875000	0.386530
1304.687500	0.281652
1312.500000	0.132544
1320.312500	0.042623
1328.125000	0.123696
1335.937500	0.186709
1343.750000	0.295375
1351.562500	0.416513
1359.375000	0.494820
1367.187500	0.380815
1375.000000	0.385641
1382.812500	0.356275
1390.625000	0.242592
1398.437500	0.250268
1406.250000	0.195470
1414.062500	0.070223
1421.875000	0.099705
1429.687500	0.187144
1437.500000	0.187067
1445.312500	0.360872
1453.125000	0.319216
1460.937500	0.320052
1468.750000	0.177982
1476.562500	0.086768
1484.375000	0.073853
1492.187500	0.080912
1500.000000	0.279544
1507.812500	0.322007
1515.625000	0.230951
1523.437500	0.281839
1531.250000	0.417642
1539.062500	0.150111
1546.875000	0.098914
1554.687500	0.191164
1562.500000	0.327262
1570.312500	0.307762
1578.125000	0.262450
1585.937500	0.117831
1593.750000	0.401777
1601.562500	0.554809
1609.375000	0.734684
1617.187500	0.583522
1625.000000	0.174889
1632.812500	0.224331
1640.625000	0.346130
1648.437500	0.386019
1656.250000	0.419567
1664.062500	0.231274
1671.875000	0.014950
1679.687500	0.080965
1687.500000	0.168110
1695.312500	0.252460
1703.125000	0.410224
1710.937500	0.401745
1718.750000	0.243740
1726.562500	0.200932
1734.375000	0.152472
1742.187500	0.255553
1750.000000	0.217628
1757.812500	0.195129
1765.625000	0.147851
1773.437500	0.165316
1781.250000	0.296565
1789.062500	0.301186
1796.875000	0.065858
1804.687500	0.311848
1812.500000	0.483884
1820.312500	0.417214
1828.125000	0.398443
1835.937500	0.500312
1843.750000	0.634274
1851.562500	0.665021
1859.375000	0.430409
1867.187500	0.086981
1875.000000	0.024085
1882.812500	0.101036
1890.625000	0.224265
1898.437500	0.170638
1906.250000	0.220104
1914.062500	0.282558
1921.875000	0.280094
1929.687500	0.236891
1937.500000	0.178254
1945.312500	0.154984
1953.125000	0.146110
1960.937500	0.176428
1968.750000	0.264255
1976.562500	0.232164
1984.375000	0.086563
1992.187500	0.062156
ADC Channel:2
Event:3
0.000000	0.059240
7.812500	0.089768
15.625000	0.077296
23.437500	0.079811
31.250000	0.072551
39.062500	0.149215
46.875000	0.190195
54.687500	0.136166
62.500000	0.122210
70.312500	0.242815
78.125000	0.189942
85.937500	0.109600
93.750000	0.055022
101.562500	0.125018
109.375000	0.105127
117.187500	0.058211
125.000000	0.081222
132.812500	0.019000
140.625000	0.061075
148.437500	0.121519
156.250000	0.079364
164.062500	0.119116
171.875000	0.178789
179.687500	0.102344
187.500000	0.044300
195.312500	0.102000
203.125000	0.080120
210.937500	0.156476
218.750000	0.078064
226.562500	0.145476
234.375000	0.128838
242.187500	0.114299
250.000000	0.181731
257.812500	0.140372
265.625000	0.134487
273.437500	0.378226
281.250000	0.531941
289.062500	0.265144
296.875000	0.351811
304.687500	0.517342
312.500000	0.618460
320.312500	0.645408
328.125000	0.452771
335.937500	0.400692
343.750000	0.400543
351.562500	0.593112
359.375000	1.149812
367.187500	1.834110
375.000000	1.821052
382.812500	1.190525
390.625000	0.385532
398.437500	0.177465
406.250000	0.236586
414.062500	0.274076
421.875000	0.303571
429.687500	0.264005
437.500000	0.239982
445.312500	0.337488
453.125000	0.220276
460.937500	0.098649
468.750000	0.217843
476.562500	0.167584
484.375000	0.208786
492.187500	0.183147
500.000000	0.217397
507.812500	0.183922
515.625000	0.209045
523.437500	0.287495
531.250000	0.151325
539.062500	0.179909
546.875000	0.318575
554.687500	0.259778
562.500000	0.176957
570.312500	0.112269
578.125000	0.097178
585.937500	0.071065
593.750000	0.151691
601.562500	0.199109
609.375000	0.213369
617.187500	0.153771
625.000000	0.040879
632.812500	0.083893
640.625000	0.085803
648.437500	0.085646
656.250000	0.123119
664.062500	0.257701
671.875000	0.212524
679.687500	0.002167
687.500000	0.074264
695.312500	0.098087
703.125000	0.157884
710.937500	0.209477
718.750000	0.167627
726.562500	0.035122
734.375000	0.077756
742.187500	0.150226
750.000000	0.234976
757.812500	0.248247
765.625000	0.143567
773.437500	0.063658
781.250000	0.069565
789.062500	0.028707
796.875000	0.030219
804.687500	0.139919
812.500000	0.120801
820.312500	0.034578
828.125000	0.110011
835.937500	0.058019
843.750000	0.038989
851.562500	0.173361
859.375000	0.243071
867.187500	0.135845
875.000000	0.109126
882.812500	0.170906
890.625000	0.188865
898.437500	0.119149
906.250000	0.204367
914.062500	0.157456
921.875000	0.112264
929.687500	0.198361
937.500000	0.249614
945.312500	0.180020
953.125000	0.094203
960.937500	0.136557
968.750000	0.156434
976.562500	0.158837
984.375000	0.176409
992.187500	0.178362
1000.000000	0.129408
1007.812500	0.168281
1015.625000	0.131628
1023.437500	0.164851
1031.250000	0.054315
1039.062500	0.192408
1046.875000	0.234188
1054.687500	0.164253
1062.500000	0.072426
1070.312500	0.141318
1078.125000	0.063336
1085.937500	0.077716
1093.750000	0.231458
1101.562500	0.260219
1109.375000	0.306004
1117.187500	0.318920
1125.000000	0.270360
1132.812500	0.195067
1140.625000	0.009493
1148.437500	0.107014
1156.250000	0.118954
1164.062500	0.212866
1171.875000	0.339547
1179.687500	0.306539
1187.500000	0.132994
1195.312500	0.111272
1203.125000	0.121566
1210.937500	0.052645
1218.750000	0.152083
1226.562500	0.177407
1234.375000	0.131292
1242.187500	0.143884
1250.000000	0.167339
1257.812500	0.107359
1265.625000	0.084339
1273.437500	0.124226
1281.250000	0.111785
1289.062500	0.017190
1296.875000	0.059800
1304.687500	0.092083
1312.500000	0.150827
1320.312500	0.164084
1328.125000	0.072531
1335.937500	0.100519
1343.750000	0.169457
1351.562500	0.055561
1359.375000	0.178910
1367.187500	0.137526
1375.000000	0.071700
1382.812500	0.049018
1390.625000	0.087397
1398.437500	0.080342
1406.250000	0.121017
1414.062500	0.062352
1421.875000	0.037195
1429.687500	0.059155
1437.500000	0.071309
1445.312500	0.126972
1453.125000	0.159617
1460.937500	0.162301
1468.750000	0.165178
1476.562500	0.087903
1484.375000	0.101540
1492.187500	0.103462
1500.000000	0.120190
1507.812500	0.216004
1515.625000	0.129206
1523.437500	0.090994
1531.250000	0.097861
1539.062500	0.056299
1546.875000	0.014555
1554.687500	0.060819
1562.500000	0.169544
1570.312500	0.171800
1578.125000	0.081145
1585.937500	0.127958
1593.750000	0.238493
1601.562500	0.253751
1609.375000	0.234388
1617.187500	0.119599
1625.000000	0.073238
1632.812500	0.134719
1640.625000	0.224366
1648.437500	0.120952
1656.250000	0.142547
1664.062500	0.216144
1671.875000	0.149208
1679.687500	0.103688
1687.500000	0.130126
1695.312500	0.169540
1703.125000	0.161749
1710.937500	0.135287
1718.750000	0.137466
1726.562500	0.176560
1734.375000	0.093912
1742.187500	0.039774
1750.000000	0.032052
1757.812500	0.143439
1765.625000	0.321704
1773.437500	0.227975
1781.250000	0.117530
1789.062500	0.224148
1796.875000	0.132354
1804.687500	0.058168
1812.500000	0.028229
1820.312500	0.010077
1828.125000	0.023225
1835.937500	0.191403
1843.750000	0.302312
1851.562500	0.304689
1859.375000	0.246271
1867.187500	0.165444
1875.000000	0.118981
1882.812500	0.050759
1890.625000	0.035580
1898.437500	0.064028
1906.250000	0.214029
1914.062500	0.183950
1921.875000	0.080186
1929.687500	0.068829
1937.500000	0.122619
1945.312500	0.172208
1953.125000	0.151966
1960.937500	0.120761
1968.750000	0.222665
1976.562500	0.200000
1984.375000	0.065913
1992.187500	0.087775
ADC Channel:2
Event:4
0.000000	0.057084
7.812500	0.077061
15.625000	0.056886
23.437500	0.043074
31.250000	0.109123
39.062500	0.164765
46.875000	0.133315
54.687500	0.103915
62.500000	0.173107
70.312500	0.148084
78.125000	0.108710
85.937500	0.126700
93.750000	0.191816
101.562500	0.205414
109.375000	0.237761
117.187500	0.160521
125.000000	0.058540
132.812500	0.242692
140.625000	0.283341
148.437500	0.166964
156.250000	0.095069
164.062500	0.124466
171.875000	0.173090
179.687500	0.312906
187.500000	0.286952
195.312500	0.156865
203.125000	0.066665
210.937500	0.254739
218.750000	0.401513
226.562500	0.305673
234.375000	0.116843
242.187500	0.377979
250.000000	0.386562
257.812500	0.298890
265.625000	0.507947
273.437500	0.671814
281.250000	0.527168
289.062500	1.289770
296.875000	2.062853
304.687500	2.343300
312.500000	2.979403
320.312500	2.495694
328.125000	1.474555
335.937500	0.969251
343.750000	1.048000
351.562500	0.954749
359.375000	0.721592
367.187500	0.617651
375.000000	0.298130
382.812500	1.058742
390.625000	0.795175
398.437500	0.735235
406.250000	0.767649
414.062500	0.534637
421.875000	0.597907
429.687500	0.575138
437.500000	0.613851
445.312500	0.425822
453.125000	0.435502
460.937500	0.212377
468.750000	0.180147
476.562500	0.112961
484.375000	0.308519
492.187500	0.311709
500.000000	0.190293
507.812500	0.176000
515.625000	0.040119
523.437500	0.134052
531.250000	0.102717
539.062500	0.079357
546.875000	0.120692
554.687500	0.099980
562.500000	0.039716
570.312500	0.301300
578.125000	0.174367
585.937500	0.143452
593.750000	0.030350
601.562500	0.128324
609.375000	0.177391
617.187500	0.087615
625.000000	0.035311
632.812500	0.132411
640.625000	0.063732
648.437500	0.044531
656.250000	0.169605
664.062500	0.096411
671.875000	0.140326
679.687500	0.221915
687.500000	0.233903
695.312500	0.194503
703.125000	0.247178
710.937500	0.164113
718.750000	0.197468
726.562500	0.273853
734.375000	0.185492
742.187500	0.184270
750.000000	0.052509
757.812500	0.154997
765.625000	0.203026
773.437500	0.175168
781.250000	0.113935
789.062500	0.315353
796.875000	0.267049
804.687500	0.072593
812.500000	0.187878
820.312500	0.235354
828.125000	0.260083
835.937500	0.384704
843.750000	0.379345
851.562500	0.206441
859.375000	0.123998
867.187500	0.104979
875.000000	0.054688
882.812500	0.153776
890.625000	0.212040
898.437500	0.193412
906.250000	0.287029
914.062500	0.354939
921.875000	0.305334
929.687500	0.287979
937.500000	0.300056
945.312500	0.239175
953.125000	0.360283
960.937500	0.489168
968.750000	0.387401
976.562500	0.295541
984.375000	0.235408
992.187500	0.228972
1000.000000	0.080567
1007.812500	0.025293
1015.625000	0.110402
1023.437500	0.093157
1031.250000	0.099390
1039.062500	0.307874
1046.875000	0.347588
1054.687500	0.094772
1062.500000	0.301356
1070.312500	0.217417
1078.125000	0.172719
1085.937500	0.233120
1093.750000	0.056094
1101.562500	0.178288
1109.375000	0.314523
1117.187500	0.410231
1125.000000	0.500392
1132.812500	0.454181
1140.625000	0.202161
1148.437500	0.264515
1156.250000	0.375102
1164.062500	0.010522
1171.875000	0.252065
1179.687500	0.172867
1187.500000	0.117022
1195.312500	0.130501
1203.125000	0.181577
1210.937500	0.181321
1218.750000	0.177969
1226.562500	0.154235
1234.375000	0.110664
1242.187500	0.189716
1250.000000	0.193362
1257.812500	0.080133
1265.625000	0.016309
1273.437500	0.075226
1281.250000	0.176411
1289.062500	0.189865
1296.875000	0.140323
1304.687500	0.143629
1312.500000	0.240521
1320.312500	0.191776
1328.125000	0.145964
1335.937500	0.206405
1343.750000	0.252266
1351.562500	0.253687
1359.375000	0.150366
1367.187500	0.094235
1375.000000	0.200246
1382.812500	0.255729
1390.625000	0.322384
1398.437500	0.142474
1406.250000	0.138084
1414.062500	0.125515
1421.875000	0.054687
1429.687500	0.057593
1437.500000	0.268902
1445.312500	0.354836
1453.125000	0.285868
1460.937500	0.190747
1468.750000	0.165866
1476.562500	0.146500
1484.375000	0.111680
1492.187500	0.100520
1500.000000	0.058872
1507.812500	0.113121
1515.625000	0.277157
1523.437500	0.243862
1531.250000	0.105154
1539.062500	0.170596
1546.875000	0.329065
1554.687500	0.321556
1562.500000	0.158998
1570.312500	0.078024
1578.125000	0.125815
1585.937500	0.199750
1593.750000	0.278633
1601.562500	0.058238
1609.375000	0.164915
1617.187500	0.219217
1625.000000	0.273608
1632.812500	0.233819
1640.625000	0.085167
1648.437500	0.079265
1656.250000	0.155672
1664.062500	0.048240
1671.875000	0.120524
1679.687500	0.117213
1687.500000	0.045499
1695.312500	0.172130
1703.125000	0.182988
1710.937500	0.060835
1718.750000	0.099540
1726.562500	0.038297
1734.375000	0.047667
1742.187500	0.130001
1750.000000	0.210804
1757.812500	0.111579
1765.625000	0.233302
1773.437500	0.118476
1781.250000	0.069433
1789.062500	0.099413
1796.875000	0.060609
1804.687500	0.064880
1812.500000	0.070670
1820.312500	0.052202
1828.125000	0.089788
1835.937500	0.339444
1843.750000	0.373950
1851.562500	0.179814
1859.375000	0.080336
1867.187500	0.214091
1875.000000	0.376894
1882.812500	0.189769
1890.625000	0.095158
1898.437500	0.246912
1906.250000	0.326979
1914.062500	0.379255
1921.875000	0.226094
1929.687500	0.031656
1937.500000	0.079149
1945.312500	0.060920
1953.125000	0.122986
1960.937500	0.195416
1968.750000	0.195631
1976.562500	0.148149
1984.375000	0.060230
1992.187500	0.227186
ADC Channel:2
Event:5
0.000000	0.053149
7.812500	0.092612
15.625000	0.059937
23.437500	0.176952
31.250000	0.135499
39.062500	0.065639
46.875000	0.126767
54.687500	0.108376
62.500000	0.169961
70.312500	0.121226
78.125000	0.049787
85.937500	0.037249
93.750000	0.014516
101.562500	0.021184
109.375000	0.036743
117.187500	0.034247
125.000000	0.121957
132.812500	0.131321
140.625000	0.132019
148.437500	0.187545
156.250000	0.179408
164.062500	0.127543
171.875000	0.108181
179.687500	0.052744
187.500000	0.032523
195.312500	0.172477
203.125000	0.170199
210.937500	0.100526
218.750000	0.154731
226.562500	0.202825
234.375000	0.129939
242.187500	0.133052
250.000000	0.176771
257.812500	0.129811
265.625000	0.391602
273.437500	0.283662
281.250000	0.369823
289.062500	0.387680
296.875000	0.597483
304.687500	0.905567
312.500000	0.920542
320.312500	0.603732
328.125000	0.174015
335.937500	0.283160
343.750000	0.548503
351.562500	0.597796
359.375000	1.035859
367.187500	1.785020
375.000000	1.934528
382.812500	1.006991
390.625000	0.511965
398.437500	0.200554
406.250000	0.270661
414.062500	0.499498
421.875000	0.342791
429.687500	0.061426
437.500000	0.454659
445.312500	0.305285
453.125000	0.353304
460.937500	0.193901
468.750000	0.130866
476.562500	0.159251
484.375000	0.094351
492.187500	0.198295
500.000000	0.188032
507.812500	0.199153
515.625000	0.237012
523.437500	0.277808
531.250000	0.073847
539.062500	0.244897
546.875000	0.292950
554.687500	0.236243
562.500000	0.216956
570.312500	0.099838
578.125000	0.180044
585.937500	0.214019
593.750000	0.207121
601.562500	0.123245
609.375000	0.071613
617.187500	0.070623
625.000000	0.006951
632.812500	0.116684
640.625000	0.075095
648.437500	0.082534
656.250000	0.146670
664.062500	0.139079
671.875000	0.037838
679.687500	0.083091
687.500000	0.198033
695.312500	0.170883
703.125000	0.077987
710.937500	0.076448
718.750000	0.090755
726.562500	0.203227
734.375000	0.189745
742.187500	0.253488
750.000000	0.388613
757.812500	0.379319
765.625000	0.249999
773.437500	0.071543
781.250000	0.101370
789.062500	0.018725
796.875000	0.096044
804.687500	0.206194
812.500000	0.196997
820.312500	0.165265
828.125000	0.189661
835.937500	0.078372
843.750000	0.119460
851.562500	0.208187
859.375000	0.192022
867.187500	0.157493
875.000000	0.061490
882.812500	0.087176
890.625000	0.155949
898.437500	0.094412
906.250000	0.127499
914.062500	0.235514
921.875000	0.140967
929.687500	0.131844
937.500000	0.221452
945.312500	0.052342
953.125000	0.105415
960.937500	0.042865
968.750000	0.259833
976.562500	0.258748
984.375000	0.098720
992.187500	0.080725
1000.000000	0.253894
1007.812500	0.315669
1015.625000	0.139369
1023.437500	0.142403
1031.250000	0.020149
1039.062500	0.148838
1046.875000	0.128397
1054.687500	0.055471
1062.500000	0.089600
1070.312500	0.021686
1078.125000	0.198963
1085.937500	0.160166
1093.750000	0.039083
1101.562500	0.192116
1109.375000	0.387571
1117.187500	0.292114
1125.000000	0.228541
1132.812500	0.231461
1140.625000	0.140116
1148.437500	0.112178
1156.250000	0.159813
1164.062500	0.051674
1171.875000	0.310337
1179.687500	0.311929
1187.500000	0.197200
1195.312500	0.281748
1203.125000	0.188928
1210.937500	0.103338
1218.750000	0.078240
1226.562500	0.149102
1234.375000	0.079307
1242.187500	0.172428
1250.000000	0.264705
1257.812500	0.299391
1265.625000	0.221912
1273.437500	0.123208
1281.250000	0.167273
1289.062500	0.306736
1296.875000	0.351742
1304.687500	0.213278
1312.500000	0.152375
1320.312500	0.227826
1328.125000	0.174484
1335.937500	0.097854
1343.750000	0.187827
1351.562500	0.035144
1359.375000	0.051076
1367.187500	0.076603
1375.000000	0.103868
1382.812500	0.032176
1390.625000	0.068003
1398.437500	0.007115
1406.250000	0.042423
1414.062500	0.025473
1421.875000	0.052751
1429.687500	0.052458
1437.500000	0.068675
1445.312500	0.002590
1453.125000	0.149139
1460.937500	0.169268
1468.750000	0.144847
1476.562500	0.096589
1484.375000	0.129825
1492.187500	0.177162
1500.000000	0.084801
1507.812500	0.036880
1515.625000	0.162445
1523.437500	0.223030
1531.250000	0.139361
1539.062500	0.074773
1546.875000	0.093913
1554.687500	0.102705
1562.500000	0.112616
1570.312500	0.069806
1578.125000	0.085996
1585.937500	0.231238
1593.750000	0.348976
1601.562500	0.291937
1609.375000	0.157861
1617.187500	0.019496
1625.000000	0.063442
1632.812500	0.115568
1640.625000	0.389149
1648.437500	0.414208
1656.250000	0.112853
1664.062500	0.087974
1671.875000	0.089091
1679.687500	0.014684
1687.500000	0.072309
1695.312500	0.089926
1703.125000	0.207653
1710.937500	0.112530
1718.750000	0.083185
1726.562500	0.034342
1734.375000	0.072278
1742.187500	0.021636
1750.000000	0.156736
1757.812500	0.238732
1765.625000	0.077539
1773.437500	0.244792
1781.250000	0.173588
1789.062500	0.050000
1796.875000	0.041127
1804.687500	0.029061
1812.500000	0.038406
1820.312500	0.032735
1828.125000	0.070930
1835.937500	0.052268
1843.750000	0.045451
1851.562500	0.139405
1859.375000	0.173352
1867.187500	0.084881
1875.000000	0.098912
1882.812500	0.136415
1890.625000	0.167527
1898.437500	0.130541
1906.250000	0.156591
1914.062500	0.251946
1921.875000	0.042503
1929.687500	0.108663
1937.500000	0.096425
1945.312500	0.115629
1953.125000	0.116092
1960.937500	0.039261
1968.750000	0.103353
1976.562500	0.109291
1984.375000	0.074394
1992.187500	0.037774
ADC Channel:2
Event:6
0.000000	0.046199
7.812500	0.101299
15.625000	0.077871
23.437500	0.159347
31.250000	0.077771
39.062500	0.078969
46.875000	0.092356
54.687500	0.145212
62.500000	0.148855
70.312500	0.080970
78.125000	0.121615
85.937500	0.138885
93.750000	0.096494
101.562500	0.081987
109.375000	0.066958
117.187500	0.116885
125.000000	0.096935
132.812500	0.052733
140.625000	0.100785
148.437500	0.067492
156.250000	0.143715
164.062500	0.161476
171.875000	0.082855
179.687500	0.112242
187.500000	0.099113
195.312500	0.193899
203.125000	0.168744
210.937500	0.062182
218.750000	0.047669
226.562500	0.127183
234.375000	0.152897
242.187500	0.073765
250.000000	0.062976
257.812500	0.054666
265.625000	0.019553
273.437500	0.083957
281.250000	0.273320
289.062500	0.472676
296.875000	1.344295
304.687500	2.189202
312.500000	2.103181
320.312500	1.270568
328.125000	0.646057
335.937500	0.790310
343.750000	0.894986
351.562500	0.622170
359.375000	0.468493
367.187500	0.499961
375.000000	0.451011
382.812500	0.629959
390.625000	0.063757
398.437500	0.489520
406.250000	0.485343
414.062500	0.096076
421.875000	0.235552
429.687500	0.307570
437.500000	0.421203
445.312500	0.190399
453.125000	0.103996
460.937500	0.130783
468.750000	0.066488
476.562500	0.073552
484.375000	0.114099
492.187500	0.218033
500.000000	0.077157
507.812500	0.122701
515.625000	0.136016
523.437500	0.012736
531.250000	0.036936
539.062500	0.248101
546.875000	0.314444
554.687500	0.153918
562.500000	0.062945
570.312500	0.049429
578.125000	0.113004
585.937500	0.235609
593.750000	0.148022
601.562500	0.020914
609.375000	0.012753
617.187500	0.073155
625.000000	0.126167
632.812500	0.236455
640.625000	0.208246
648.437500	0.084477
656.250000	0.262498
664.062500	0.232939
671.875000	0.122496
679.687500	0.253765
687.500000	0.358696
695.312500	0.114645
703.125000	0.149125
710.937500	0.061751
718.750000	0.178088
726.562500	0.173620
734.375000	0.116264
742.187500	0.042363
750.000000	0.115017
757.812500	0.076808
765.625000	0.115066
773.437500	0.329379
781.250000	0.216879
789.062500	0.222675
796.875000	0.164378
804.687500	0.210605
812.500000	0.212858
820.312500	0.127766
828.125000	0.266101
835.937500	0.411826
843.750000	0.310906
851.562500	0.088432
859.375000	0.115311
867.187500	0.146158
875.000000	0.057904
882.812500	0.029014
890.625000	0.059610
898.437500	0.125816
906.250000	0.051686
914.062500	0.055319
921.875000	0.031473
929.687500	0.109839
937.500000	0.090846
945.312500	0.224496
953.125000	0.260362
960.937500	0.211352
968.750000	0.303589
976.562500	0.016957
984.375000	0.232522
992.187500	0.158137
1000.000000	0.119138
1007.812500	0.116537
1015.625000	0.085100
1023.437500	0.075205
1031.250000	0.122392
1039.062500	0.131428
1046.875000	0.215713
1054.687500	0.205680
1062.500000	0.150836
1070.312500	0.077584
1078.125000	0.062154
1085.937500	0.146798
1093.750000	0.100428
1101.562500	0.047312
1109.375000	0.143771
1117.187500	0.109953
1125.000000	0.252711
1132.812500	0.211820
1140.625000	0.183469
1148.437500	0.097280
1156.250000	0.328747
1164.062500	0.218232
1171.875000	0.064274
1179.687500	0.022603
1187.500000	0.097436
1195.312500	0.144514
1203.125000	0.150925
1210.937500	0.054049
1218.750000	0.028147
1226.562500	0.076075
1234.375000	0.118558
1242.187500	0.142762
1250.000000	0.084099
1257.812500	0.118572
1265.625000	0.106803
1273.437500	0.211711
1281.250000	0.049871
1289.062500	0.047799
1296.875000	0.142555
1304.687500	0.191416
1312.500000	0.179210
1320.312500	0.173740
1328.125000	0.057374
1335.937500	0.188999
1343.750000	0.294967
1351.562500	0.146869
1359.375000	0.050982
1367.187500	0.035687
1375.000000	0.076851
1382.812500	0.267038
1390.625000	0.411365
1398.437500	0.292406
1406.250000	0.167166
1414.062500	0.124293
1421.875000	0.061919
1429.687500	0.154572
1437.500000	0.039269
1445.312500	0.203083
1453.125000	0.183055
1460.937500	0.166602
1468.750000	0.108651
1476.562500	0.113993
1484.375000	0.160206
1492.187500	0.118329
1500.000000	0.160974
1507.812500	0.186779
1515.625000	0.141963
1523.437500	0.102218
1531.250000	0.086532
1539.062500	0.241234
1546.875000	0.222063
1554.687500	0.125730
1562.500000	0.143653
1570.312500	0.069075
1578.125000	0.194629
1585.937500	0.144830
1593.750000	0.256038
1601.562500	0.108137
1609.375000	0.078064
1617.187500	0.173213
1625.000000	0.105516
1632.812500	0.316379
1640.625000	0.283561
1648.437500	0.187722
1656.250000	0.234970
1664.062500	0.166168
1671.875000	0.094192
1679.687500	0.156033
1687.500000	0.048989
1695.312500	0.073980
1703.125000	0.088569
1710.937500	0.041966
1718.750000	0.035268
1726.562500	0.060211
1734.375000	0.048498
1742.187500	0.109051
1750.000000	0.156272
1757.812500	0.071531
1765.625000	0.167395
1773.437500	0.077279
1781.250000	0.144180
1789.062500	0.128797
1796.875000	0.080900
1804.687500	0.125519
1812.500000	0.258897
1820.312500	0.248499
1828.125000	0.175782
1835.937500	0.239570
1843.750000	0.238295
1851.562500	0.120226
1859.375000	0.107840
1867.187500	0.081618
1875.000000	0.061176
1882.812500	0.107387
1890.625000	0.037252
1898.437500	0.105697
1906.250000	0.158418
1914.062500	0.257688
1921.875000	0.026083
1929.687500	0.128507
1937.500000	0.035908
1945.312500	0.111446
1953.125000	0.123984
1960.937500	0.086287
1968.750000	0.174208
1976.562500	0.191630
1984.375000	0.107799
1992.187500	0.156638
ADC Channel:2
Event:7
0.000000	0.078945
7.812500	0.088783
15.625000	0.058494
23.437500	0.062267
31.250000	0.146013
39.062500	0.131388
46.875000	0.128929
54.687500	0.062345
62.500000	0.052971
70.312500	0.086291
78.125000	0.168781
85.937500	0.140025
93.750000	0.240901
101.562500	0.265452
109.375000	0.258390
117.187500	0.174681
125.000000	0.167309
132.812500	0.107638
140.625000	0.112147
148.437500	0.101929
156.250000	0.013771
164.062500	0.082052
171.875000	0.078823
179.687500	0.058350
187.500000	0.131893
195.312500	0.059878
203.125000	0.153700
210.937500	0.290204
218.750000	0.254812
226.562500	0.185052
234.375000	0.239992
242.187500	0.187179
250.000000	0.064016
257.812500	0.114082
265.625000	0.110005
273.437500	0.291484
281.250000	0.756674
289.062500	1.197657
296.875000	1.680081
304.687500	1.556565
312.500000	2.004976
320.312500	1.565963
328.125000	1.592753
335.937500	1.139589
343.750000	0.562656
351.562500	0.652642
359.375000	0.665722
367.187500	0.568813
375.000000	0.419572
382.812500	0.258954
390.625000	0.614052
398.437500	0.393684
406.250000	0.783650
414.062500	0.979278
421.875000	0.826185
429.687500	0.694598
437.500000	0.858396
445.312500	0.941835
453.125000	0.452466
460.937500	0.577358
468.750000	0.371786
476.562500	0.381550
484.375000	0.293619
492.187500	0.369428
500.000000	0.483243
507.812500	0.159881
515.625000	0.342805
523.437500	0.283897
531.250000	0.207184
539.062500	0.120237
546.875000	0.303375
554.687500	0.272685
562.500000	0.241525
570.312500	0.297020
578.125000	0.323986
585.937500	0.283558
593.750000	0.257631
601.562500	0.356132
609.375000	0.340810
617.187500	0.172698
625.000000	0.090994
632.812500	0.249725
640.625000	0.172709
648.437500	0.203129
656.250000	0.223856
664.062500	0.240459
671.875000	0.257653
679.687500	0.259056
687.500000	0.226497
695.312500	0.168515
703.125000	0.074168
710.937500	0.116135
718.750000	0.154233
726.562500	0.055168
734.375000	0.242397
742.187500	0.242793
750.000000	0.268127
757.812500	0.385555
765.625000	0.364444
773.437500	0.403544
781.250000	0.294740
789.062500	0.375388
796.875000	0.409003
804.687500	0.341095
812.500000	0.213244
820.312500	0.198272
828.125000	0.137197
835.937500	0.196543
843.750000	0.251532
851.562500	0.393865
859.375000	0.330380
867.187500	0.164582
875.000000	0.094495
882.812500	0.139066
890.625000	0.144525
898.437500	0.323810
906.250000	0.266964
914.062500	0.040270
921.875000	0.061426
929.687500	0.178230
937.500000	0.240643
945.312500	0.170841
953.125000	0.175402
960.937500	0.163706
968.750000	0.157626
976.562500	0.179117
984.375000	0.034614
992.187500	0.147033
1000.000000	0.183938
1007.812500	0.274843
1015.625000	0.229161
1023.437500	0.145819
1031.250000	0.038238
1039.062500	0.226223
1046.875000	0.199780
1054.687500	0.070984
1062.500000	0.073133
1070.312500	0.114748
1078.125000	0.200138
1085.937500	0.219410
1093.750000	0.247741
1101.562500	0.155249
1109.375000	0.054624
1117.187500	0.080671
1125.000000	0.126873
1132.812500	0.082470
1140.625000	0.026554
1148.437500	0.103765
1156.250000	0.148108
1164.062500	0.245527
1171.875000	0.312750
1179.687500	0.149944
1187.500000	0.253106
1195.312500	0.257223
1203.125000	0.041583
1210.937500	0.253203
1218.750000	0.293099
1226.562500	0.146790
1234.375000	0.096282
1242.187500	0.145157
1250.000000	0.079107
1257.812500	0.019030
1265.625000	0.055387
1273.437500	0.195556
1281.250000	0.108321
1289.062500	0.199613
1296.875000	0.194144
1304.687500	0.127611
1312.500000	0.164961
1320.312500	0.062994
1328.125000	0.264518
1335.937500	0.301177
1343.750000	0.357586
1351.562500	0.280579
1359.375000	0.256782
1367.187500	0.321021
1375.000000	0.187747
1382.812500	0.194561
1390.625000	0.112286
1398.437500	0.120427
1406.250000	0.219910
1414.062500	0.179780
1421.875000	0.197837
1429.687500	0.115238
1437.500000	0.263443
1445.312500	0.176800
1453.125000	0.041931
1460.937500	0.106987
1468.750000	0.161117
1476.562500	0.136080
1484.375000	0.244084
1492.187500	0.153304
1500.000000	0.177820
1507.812500	0.359242
[truncated: 10,384 more rows]
