# Supplementary material for: Insect Biometrics: Optoacoustic Signal Processing and Its Applications to Remote Monitoring of McPhail Type Traps
Source: PLoS One. 2015 Nov 6;10(11):e0140474. doi: 10.1371/journal.pone.0140474 (PMC4636391; doi:10.1371/journal.pone.0140474)
Supplement: S2 Multimedia — (ZIP) [file pone.0140474.s037.zip › mosquitoes2.txt]

0.000000	0.456203
7.812500	0.477964
15.625000	0.570422
23.437500	0.355215
31.250000	0.168911
39.062500	0.245668
46.875000	0.060135
54.687500	0.282821
62.500000	0.087534
70.312500	0.279591
78.125000	0.352964
85.937500	0.280696
93.750000	0.311979
101.562500	0.439752
109.375000	0.269222
117.187500	0.174666
125.000000	0.145427
132.812500	0.238408
140.625000	0.225890
148.437500	0.207064
156.250000	0.170180
164.062500	0.157659
171.875000	0.220763
179.687500	0.065998
187.500000	0.171564
195.312500	0.276542
203.125000	0.224821
210.937500	0.258535
218.750000	0.149956
226.562500	0.045555
234.375000	0.113569
242.187500	0.311565
250.000000	0.236523
257.812500	0.160305
265.625000	0.141055
273.437500	0.292481
281.250000	0.155474
289.062500	0.067333
296.875000	0.150530
304.687500	0.196441
312.500000	0.139827
320.312500	0.150623
328.125000	0.164687
335.937500	0.154062
343.750000	0.102035
351.562500	0.160067
359.375000	0.122822
367.187500	0.153017
375.000000	0.338582
382.812500	0.236712
390.625000	0.231139
398.437500	0.221988
406.250000	0.287157
414.062500	0.291196
421.875000	0.200554
429.687500	0.109356
437.500000	0.141678
445.312500	0.160009
453.125000	0.157430
460.937500	0.017187
468.750000	0.060715
476.562500	0.125564
484.375000	0.155145
492.187500	0.267921
500.000000	0.413184
507.812500	0.385787
515.625000	0.120570
523.437500	0.237696
531.250000	0.216691
539.062500	0.225679
546.875000	0.314490
554.687500	0.248483
562.500000	0.240195
570.312500	0.230377
578.125000	0.200211
585.937500	0.256411
593.750000	0.264317
601.562500	0.224747
609.375000	0.085212
617.187500	0.143804
625.000000	0.152127
632.812500	0.264370
640.625000	0.467640
648.437500	0.471067
656.250000	0.525070
664.062500	0.413491
671.875000	0.165718
679.687500	0.384282
687.500000	0.619560
695.312500	0.792960
703.125000	0.403527
710.937500	0.582059
718.750000	0.771006
726.562500	0.966798
734.375000	0.456854
742.187500	0.603880
750.000000	0.911761
757.812500	0.610449
765.625000	0.670026
773.437500	0.969727
781.250000	0.284128
789.062500	0.890753
796.875000	1.427469
804.687500	1.220162
812.500000	2.810904
820.312500	3.949016
828.125000	2.837208
835.937500	2.178509
843.750000	1.424176
851.562500	0.527895
859.375000	0.688138
867.187500	0.486546
875.000000	0.335298
882.812500	0.164530
890.625000	0.269184
898.437500	0.269698
906.250000	0.117008
914.062500	0.223270
921.875000	0.308958
929.687500	0.052323
937.500000	0.264023
945.312500	0.265555
953.125000	0.207375
960.937500	0.041850
968.750000	0.055535
976.562500	0.051544
984.375000	0.147171
992.187500	0.211605
1000.000000	0.058952
1007.812500	0.124123
1015.625000	0.201603
1023.437500	0.159850
1031.250000	0.144694
1039.062500	0.069913
1046.875000	0.090676
1054.687500	0.035913
1062.500000	0.163982
1070.312500	0.033782
1078.125000	0.170620
1085.937500	0.175502
1093.750000	0.113526
1101.562500	0.136524
1109.375000	0.174669
1117.187500	0.070794
1125.000000	0.054124
1132.812500	0.112019
1140.625000	0.138235
1148.437500	0.099524
1156.250000	0.144462
1164.062500	0.206336
1171.875000	0.054813
1179.687500	0.117602
1187.500000	0.079566
1195.312500	0.064091
1203.125000	0.036271
1210.937500	0.127783
1218.750000	0.092753
1226.562500	0.134807
1234.375000	0.068999
1242.187500	0.055819
1250.000000	0.094202
1257.812500	0.170093
1265.625000	0.180329
1273.437500	0.188861
1281.250000	0.202247
1289.062500	0.160251
1296.875000	0.151335
1304.687500	0.239191
1312.500000	0.138036
1320.312500	0.193725
1328.125000	0.235218
1335.937500	0.229039
1343.750000	0.155756
1351.562500	0.057652
1359.375000	0.109702
1367.187500	0.114591
1375.000000	0.146567
1382.812500	0.055828
1390.625000	0.185735
1398.437500	0.219657
1406.250000	0.235396
1414.062500	0.097429
1421.875000	0.204316
1429.687500	0.236029
1437.500000	0.169433
1445.312500	0.176830
1453.125000	0.177415
1460.937500	0.180435
1468.750000	0.120098
1476.562500	0.068540
1484.375000	0.320269
1492.187500	0.274206
1500.000000	0.216683
1507.812500	0.157211
1515.625000	0.231904
1523.437500	0.399421
1531.250000	0.270043
1539.062500	0.134110
1546.875000	0.419088
1554.687500	0.585913
1562.500000	0.605731
1570.312500	0.223763
1578.125000	0.303921
1585.937500	0.528466
1593.750000	0.182767
1601.562500	0.243094
1609.375000	0.398128
1617.187500	0.077525
1625.000000	0.492127
1632.812500	0.669236
1640.625000	0.505804
1648.437500	0.383878
1656.250000	0.507761
1664.062500	0.542669
1671.875000	0.573681
1679.687500	0.399907
1687.500000	0.300787
1695.312500	0.247712
1703.125000	0.167517
1710.937500	0.122397
1718.750000	0.090849
1726.562500	0.068294
1734.375000	0.197375
1742.187500	0.221869
1750.000000	0.286863
1757.812500	0.224688
1765.625000	0.135398
1773.437500	0.191349
1781.250000	0.204072
1789.062500	0.136304
1796.875000	0.216609
1804.687500	0.230988
1812.500000	0.164344
1820.312500	0.143332
1828.125000	0.166795
1835.937500	0.116127
1843.750000	0.082333
1851.562500	0.115177
1859.375000	0.086988
1867.187500	0.081040
1875.000000	0.130435
1882.812500	0.107284
1890.625000	0.126746
1898.437500	0.164008
1906.250000	0.144476
1914.062500	0.038124
1921.875000	0.052596
1929.687500	0.154583
1937.500000	0.148726
1945.312500	0.161618
1953.125000	0.178579
1960.937500	0.110794
1968.750000	0.127106
1976.562500	0.143002
1984.375000	0.261295
1992.187500	0.295118
ADC Channel:2
Event:1
0.000000	0.325143
7.812500	0.468610
15.625000	0.486120
23.437500	0.222616
31.250000	0.092795
39.062500	0.257945
46.875000	0.215863
54.687500	0.449219
62.500000	0.452778
70.312500	0.124909
78.125000	0.061943
85.937500	0.302566
93.750000	0.310522
101.562500	0.209962
109.375000	0.344084
117.187500	0.495422
125.000000	0.249101
132.812500	0.264410
140.625000	0.266355
148.437500	0.012273
156.250000	0.122517
164.062500	0.206445
171.875000	0.151614
179.687500	0.055961
187.500000	0.121667
195.312500	0.100949
203.125000	0.031918
210.937500	0.066152
218.750000	0.141752
226.562500	0.284482
234.375000	0.214377
242.187500	0.238062
250.000000	0.230096
257.812500	0.234941
265.625000	0.228702
273.437500	0.259222
281.250000	0.219364
289.062500	0.104087
296.875000	0.036474
304.687500	0.102629
312.500000	0.292063
320.312500	0.260790
328.125000	0.272521
335.937500	0.482022
343.750000	0.273639
351.562500	0.111825
359.375000	0.289272
367.187500	0.088828
375.000000	0.136317
382.812500	0.085363
390.625000	0.158321
398.437500	0.147275
406.250000	0.218169
414.062500	0.241188
421.875000	0.118870
429.687500	0.021802
437.500000	0.171028
445.312500	0.130688
453.125000	0.206781
460.937500	0.133163
468.750000	0.211915
476.562500	0.269862
484.375000	0.295902
492.187500	0.177876
500.000000	0.154727
507.812500	0.160203
515.625000	0.066711
523.437500	0.176992
531.250000	0.240983
539.062500	0.067589
546.875000	0.083565
554.687500	0.137192
562.500000	0.048179
570.312500	0.200525
578.125000	0.197976
585.937500	0.146258
593.750000	0.281387
601.562500	0.171786
609.375000	0.117753
617.187500	0.107851
625.000000	0.081393
632.812500	0.061260
640.625000	0.059963
648.437500	0.082963
656.250000	0.098890
664.062500	0.217027
671.875000	0.224978
679.687500	0.144614
687.500000	0.063035
695.312500	0.171981
703.125000	0.388953
710.937500	0.481730
718.750000	0.240856
726.562500	0.271445
734.375000	0.531531
742.187500	0.271956
750.000000	0.204069
757.812500	0.378324
765.625000	0.806333
773.437500	1.954870
781.250000	2.846640
789.062500	3.221145
796.875000	2.439328
804.687500	1.273407
812.500000	1.370178
820.312500	1.257807
828.125000	0.883212
835.937500	0.336876
843.750000	0.605047
851.562500	0.504400
859.375000	0.188152
867.187500	0.512304
875.000000	0.567888
882.812500	0.327393
890.625000	0.069655
898.437500	0.130349
906.250000	0.214885
914.062500	0.266845
921.875000	0.427847
929.687500	0.329341
937.500000	0.130530
945.312500	0.201490
953.125000	0.183696
960.937500	0.073698
968.750000	0.148275
976.562500	0.187854
984.375000	0.219993
992.187500	0.129526
1000.000000	0.138264
1007.812500	0.059387
1015.625000	0.119932
1023.437500	0.058265
1031.250000	0.189473
1039.062500	0.252660
1046.875000	0.245302
1054.687500	0.067330
1062.500000	0.122005
1070.312500	0.164024
1078.125000	0.156342
1085.937500	0.139964
1093.750000	0.075976
1101.562500	0.044056
1109.375000	0.227454
1117.187500	0.194535
1125.000000	0.076011
1132.812500	0.077943
1140.625000	0.191858
1148.437500	0.126184
1156.250000	0.101877
1164.062500	0.216361
1171.875000	0.205937
1179.687500	0.236410
1187.500000	0.201478
1195.312500	0.017401
1203.125000	0.053333
1210.937500	0.062082
1218.750000	0.083233
1226.562500	0.026112
1234.375000	0.072505
1242.187500	0.213240
1250.000000	0.151456
1257.812500	0.178722
1265.625000	0.202670
1273.437500	0.180631
1281.250000	0.168834
1289.062500	0.111336
1296.875000	0.116950
1304.687500	0.032194
1312.500000	0.167669
1320.312500	0.146028
1328.125000	0.045370
1335.937500	0.123117
1343.750000	0.137919
1351.562500	0.141955
1359.375000	0.071357
1367.187500	0.095080
1375.000000	0.221177
1382.812500	0.249592
1390.625000	0.092692
1398.437500	0.175792
1406.250000	0.159929
1414.062500	0.110236
1421.875000	0.152580
1429.687500	0.235914
1437.500000	0.080489
1445.312500	0.065965
1453.125000	0.160879
1460.937500	0.041267
1468.750000	0.094247
1476.562500	0.134951
1484.375000	0.117315
1492.187500	0.052062
1500.000000	0.113271
1507.812500	0.289841
1515.625000	0.136755
1523.437500	0.197408
1531.250000	0.737619
1539.062500	0.656437
1546.875000	0.688522
1554.687500	1.716022
1562.500000	1.921195
1570.312500	1.649674
1578.125000	0.799357
1585.937500	0.537350
1593.750000	0.641857
1601.562500	0.214032
1609.375000	0.297314
1617.187500	0.659352
1625.000000	0.721673
1632.812500	0.717466
1640.625000	0.592735
1648.437500	0.157227
1656.250000	0.535293
1664.062500	0.497241
1671.875000	0.316243
1679.687500	0.237480
1687.500000	0.204512
1695.312500	0.046573
1703.125000	0.101381
1710.937500	0.312231
1718.750000	0.302324
1726.562500	0.106232
1734.375000	0.105848
1742.187500	0.317844
1750.000000	0.364371
1757.812500	0.246568
1765.625000	0.275335
1773.437500	0.156128
1781.250000	0.106708
1789.062500	0.254645
1796.875000	0.123551
1804.687500	0.077403
1812.500000	0.155820
1820.312500	0.148327
1828.125000	0.061320
1835.937500	0.016020
1843.750000	0.121139
1851.562500	0.231419
1859.375000	0.255103
1867.187500	0.296001
1875.000000	0.151134
1882.812500	0.114207
1890.625000	0.135062
1898.437500	0.228037
1906.250000	0.165727
1914.062500	0.113072
1921.875000	0.101671
1929.687500	0.190416
1937.500000	0.157517
1945.312500	0.079976
1953.125000	0.117991
1960.937500	0.123576
1968.750000	0.106736
1976.562500	0.098236
1984.375000	0.083859
1992.187500	0.050172
ADC Channel:2
Event:2
0.000000	0.443212
7.812500	0.495707
15.625000	0.266722
23.437500	0.180359
31.250000	0.233807
39.062500	0.217293
46.875000	0.223527
54.687500	0.129344
62.500000	0.169474
70.312500	0.125872
78.125000	0.169862
85.937500	0.128344
93.750000	0.256252
101.562500	0.196454
109.375000	0.102422
117.187500	0.024522
125.000000	0.062837
132.812500	0.169893
140.625000	0.190407
148.437500	0.178751
156.250000	0.227618
164.062500	0.162590
171.875000	0.122047
179.687500	0.250456
187.500000	0.257083
195.312500	0.410419
203.125000	0.294168
210.937500	0.180345
218.750000	0.056039
226.562500	0.229232
234.375000	0.401660
242.187500	0.477510
250.000000	0.391606
257.812500	0.405407
265.625000	0.616204
273.437500	0.608308
281.250000	0.346707
289.062500	0.363219
296.875000	0.339314
304.687500	0.171240
312.500000	0.076880
320.312500	0.142322
328.125000	0.072269
335.937500	0.080872
343.750000	0.134450
351.562500	0.169676
359.375000	0.069602
367.187500	0.068452
375.000000	0.074632
382.812500	0.043733
390.625000	0.045732
398.437500	0.075970
406.250000	0.130148
414.062500	0.269588
421.875000	0.219161
429.687500	0.167011
437.500000	0.301204
445.312500	0.228310
453.125000	0.164532
460.937500	0.195611
468.750000	0.511479
476.562500	0.442838
484.375000	0.231334
492.187500	0.462602
500.000000	0.357378
507.812500	0.067976
515.625000	0.149384
523.437500	0.277640
531.250000	0.306131
539.062500	0.099840
546.875000	0.206898
554.687500	0.025923
562.500000	0.169530
570.312500	0.143990
578.125000	0.147410
585.937500	0.141886
593.750000	0.097424
601.562500	0.190648
609.375000	0.193044
617.187500	0.112230
625.000000	0.084423
632.812500	0.123293
640.625000	0.112909
648.437500	0.265036
656.250000	0.331032
664.062500	0.101786
671.875000	0.164216
679.687500	0.173456
687.500000	0.091118
695.312500	0.458074
703.125000	0.536306
710.937500	0.413818
718.750000	0.421777
726.562500	0.227655
734.375000	0.964383
742.187500	1.172242
750.000000	2.074641
757.812500	2.230392
765.625000	0.949643
773.437500	0.824942
781.250000	0.873468
789.062500	0.449499
796.875000	0.665012
804.687500	0.104563
812.500000	0.073348
820.312500	0.309382
828.125000	0.046808
835.937500	0.269037
843.750000	0.272345
851.562500	0.221481
859.375000	0.163403
867.187500	0.258639
875.000000	0.237485
882.812500	0.097605
890.625000	0.291468
898.437500	0.227870
906.250000	0.070021
914.062500	0.029117
921.875000	0.077050
929.687500	0.115256
937.500000	0.074682
945.312500	0.155469
953.125000	0.268915
960.937500	0.418730
968.750000	0.476032
976.562500	0.145266
984.375000	0.301147
992.187500	0.239028
1000.000000	0.192442
1007.812500	0.265905
1015.625000	0.334608
1023.437500	0.296120
1031.250000	0.184176
1039.062500	0.047576
1046.875000	0.101264
1054.687500	0.029889
1062.500000	0.109991
1070.312500	0.164613
1078.125000	0.168490
1085.937500	0.093803
1093.750000	0.048184
1101.562500	0.095230
1109.375000	0.067862
1117.187500	0.041350
1125.000000	0.095911
1132.812500	0.098740
1140.625000	0.156152
1148.437500	0.175268
1156.250000	0.193440
1164.062500	0.243069
1171.875000	0.164786
1179.687500	0.118218
1187.500000	0.125341
1195.312500	0.057774
1203.125000	0.073980
1210.937500	0.297041
1218.750000	0.309690
1226.562500	0.276841
1234.375000	0.311945
1242.187500	0.372187
1250.000000	0.409225
1257.812500	0.364504
1265.625000	0.298264
1273.437500	0.327099
1281.250000	0.429302
1289.062500	0.417691
1296.875000	0.213997
1304.687500	0.083279
1312.500000	0.189934
1320.312500	0.171436
1328.125000	0.039906
1335.937500	0.191977
1343.750000	0.239102
1351.562500	0.247577
1359.375000	0.220623
1367.187500	0.166211
1375.000000	0.114599
1382.812500	0.081083
1390.625000	0.097166
1398.437500	0.143921
1406.250000	0.273535
1414.062500	0.224899
1421.875000	0.192988
1429.687500	0.287845
1437.500000	0.080026
1445.312500	0.504891
1453.125000	0.705804
1460.937500	0.557925
1468.750000	0.040570
1476.562500	1.023255
1484.375000	2.048062
1492.187500	3.020565
1500.000000	3.220763
1507.812500	1.534510
1515.625000	1.880166
1523.437500	0.812576
1531.250000	0.845749
1539.062500	0.349346
1546.875000	0.498436
1554.687500	0.270679
1562.500000	0.067394
1570.312500	0.219429
1578.125000	0.152650
1585.937500	0.045900
1593.750000	0.056762
1601.562500	0.028891
1609.375000	0.077836
1617.187500	0.150299
1625.000000	0.064688
1632.812500	0.252561
1640.625000	0.185287
1648.437500	0.047415
1656.250000	0.075249
1664.062500	0.050700
1671.875000	0.136925
1679.687500	0.033750
1687.500000	0.138801
1695.312500	0.072447
1703.125000	0.106380
1710.937500	0.273578
1718.750000	0.444701
1726.562500	0.234450
1734.375000	0.489660
1742.187500	0.434501
1750.000000	0.333308
1757.812500	0.259594
1765.625000	0.544751
1773.437500	0.632977
1781.250000	0.320570
1789.062500	0.058466
1796.875000	0.182329
1804.687500	0.133636
1812.500000	0.066514
1820.312500	0.078106
1828.125000	0.119206
1835.937500	0.139205
1843.750000	0.088485
1851.562500	0.110748
1859.375000	0.165546
1867.187500	0.132586
1875.000000	0.043966
1882.812500	0.063812
1890.625000	0.138447
1898.437500	0.194137
1906.250000	0.215275
1914.062500	0.105733
1921.875000	0.053974
1929.687500	0.064193
1937.500000	0.131289
1945.312500	0.046162
1953.125000	0.107327
1960.937500	0.107928
1968.750000	0.157154
1976.562500	0.169507
1984.375000	0.334329
1992.187500	0.275302
ADC Channel:2
Event:3
0.000000	0.035525
7.812500	0.070520
15.625000	0.064107
23.437500	0.032560
31.250000	0.023143
39.062500	0.039834
46.875000	0.086755
54.687500	0.054418
62.500000	0.057823
70.312500	0.061184
78.125000	0.023218
85.937500	0.042137
93.750000	0.171253
101.562500	0.154131
109.375000	0.036495
117.187500	0.033852
125.000000	0.138586
132.812500	0.308669
140.625000	0.399812
148.437500	0.137654
156.250000	0.265858
164.062500	0.359510
171.875000	0.425462
179.687500	0.227418
187.500000	0.075713
195.312500	0.125700
203.125000	0.170138
210.937500	0.142062
218.750000	0.103495
226.562500	0.104265
234.375000	0.108182
242.187500	0.086854
250.000000	0.033268
257.812500	0.085773
265.625000	0.073878
273.437500	0.048661
281.250000	0.190549
289.062500	0.240615
296.875000	0.194608
304.687500	0.216897
312.500000	0.139257
320.312500	0.215128
328.125000	0.196461
335.937500	0.130452
343.750000	0.075949
351.562500	0.055257
359.375000	0.026867
367.187500	0.030220
375.000000	0.049864
382.812500	0.095603
390.625000	0.139549
398.437500	0.123834
406.250000	0.102060
414.062500	0.091107
421.875000	0.100931
429.687500	0.062012
437.500000	0.050059
445.312500	0.109431
453.125000	0.122910
460.937500	0.290740
468.750000	0.087673
476.562500	0.103061
484.375000	0.059613
492.187500	0.057303
500.000000	0.163195
507.812500	0.112290
515.625000	0.029504
523.437500	0.092167
531.250000	0.072959
539.062500	0.088554
546.875000	0.119815
554.687500	0.119656
562.500000	0.107569
570.312500	0.092309
578.125000	0.141254
585.937500	0.124463
593.750000	0.277113
601.562500	0.325228
609.375000	0.249860
617.187500	0.233706
625.000000	0.214086
632.812500	0.395252
640.625000	0.301713
648.437500	0.134503
656.250000	0.075306
664.062500	0.137498
671.875000	0.097428
679.687500	0.029826
687.500000	0.066876
695.312500	0.057102
703.125000	0.049568
710.937500	0.117241
718.750000	0.196855
726.562500	0.126485
734.375000	0.157619
742.187500	0.395785
750.000000	0.839807
757.812500	1.563802
765.625000	5.553658
773.437500	4.880058
781.250000	1.112109
789.062500	0.858397
796.875000	0.322749
804.687500	0.115480
812.500000	0.051791
820.312500	0.106724
828.125000	0.082696
835.937500	0.029944
843.750000	0.019653
851.562500	0.045466
859.375000	0.041331
867.187500	0.025183
875.000000	0.064358
882.812500	0.028651
890.625000	0.174041
898.437500	0.315133
906.250000	0.370058
914.062500	0.288454
921.875000	0.579625
929.687500	0.418182
937.500000	0.340625
945.312500	0.303593
953.125000	0.148498
960.937500	0.159027
968.750000	0.069919
976.562500	0.104599
984.375000	0.093231
992.187500	0.047501
1000.000000	0.028569
1007.812500	0.025756
1015.625000	0.082744
1023.437500	0.066515
1031.250000	0.129357
1039.062500	0.143661
1046.875000	0.063471
1054.687500	0.064131
1062.500000	0.134841
1070.312500	0.118650
1078.125000	0.290571
1085.937500	0.088025
1093.750000	0.187477
1101.562500	0.095255
1109.375000	0.102940
1117.187500	0.095607
1125.000000	0.102705
1132.812500	0.102463
1140.625000	0.048545
1148.437500	0.042742
1156.250000	0.007548
1164.062500	0.024480
1171.875000	0.053711
1179.687500	0.069967
1187.500000	0.049750
1195.312500	0.088249
1203.125000	0.154044
1210.937500	0.129995
1218.750000	0.144706
1226.562500	0.274584
1234.375000	0.315553
1242.187500	0.148672
1250.000000	0.142265
1257.812500	0.172608
1265.625000	0.074819
1273.437500	0.010101
1281.250000	0.059906
1289.062500	0.054138
1296.875000	0.040522
1304.687500	0.051734
1312.500000	0.084785
1320.312500	0.083623
1328.125000	0.066384
1335.937500	0.093169
1343.750000	0.055054
1351.562500	0.085786
1359.375000	0.175626
1367.187500	0.308898
1375.000000	0.162367
1382.812500	0.140453
1390.625000	0.101808
1398.437500	0.231212
1406.250000	0.156379
1414.062500	0.066195
1421.875000	0.056297
1429.687500	0.081968
1437.500000	0.131542
1445.312500	0.142946
1453.125000	0.036761
1460.937500	0.071010
1468.750000	0.051242
1476.562500	0.021199
1484.375000	0.028811
1492.187500	0.067490
1500.000000	0.102061
1507.812500	0.110876
1515.625000	0.227016
1523.437500	0.247198
1531.250000	0.533722
1539.062500	0.899167
1546.875000	0.440916
1554.687500	0.204772
1562.500000	0.189448
1570.312500	0.134337
1578.125000	0.035683
1585.937500	0.065491
1593.750000	0.055503
1601.562500	0.046740
1609.375000	0.025773
1617.187500	0.027643
1625.000000	0.028558
1632.812500	0.123747
1640.625000	0.123752
1648.437500	0.033179
1656.250000	0.076232
1664.062500	0.256282
1671.875000	0.577574
1679.687500	0.655276
1687.500000	0.872389
1695.312500	1.300780
1703.125000	0.708725
1710.937500	0.652185
1718.750000	0.316733
1726.562500	0.139064
1734.375000	0.179192
1742.187500	0.226781
1750.000000	0.165173
1757.812500	0.054566
1765.625000	0.095560
1773.437500	0.115035
1781.250000	0.058036
1789.062500	0.087513
1796.875000	0.150640
1804.687500	0.102835
1812.500000	0.071485
1820.312500	0.230629
1828.125000	0.325403
1835.937500	0.210721
1843.750000	0.033886
1851.562500	0.107023
1859.375000	0.269967
1867.187500	0.230899
1875.000000	0.110107
1882.812500	0.085355
1890.625000	0.078816
1898.437500	0.057216
1906.250000	0.054362
1914.062500	0.105922
1921.875000	0.149328
1929.687500	0.153885
1937.500000	0.126944
1945.312500	0.047632
1953.125000	0.073979
1960.937500	0.117113
1968.750000	0.031830
1976.562500	0.104610
1984.375000	0.134983
1992.187500	0.101961
ADC Channel:2
Event:4
0.000000	0.179199
7.812500	0.162499
15.625000	0.106491
23.437500	0.195728
31.250000	0.090310
39.062500	0.088619
46.875000	0.078473
54.687500	0.091565
62.500000	0.110916
70.312500	0.060954
78.125000	0.099546
85.937500	0.125740
93.750000	0.178485
101.562500	0.169234
109.375000	0.046211
117.187500	0.081530
125.000000	0.136011
132.812500	0.166459
140.625000	0.209013
148.437500	0.132737
156.250000	0.217996
164.062500	0.306247
171.875000	0.144437
179.687500	0.178629
187.500000	0.201449
195.312500	0.080726
203.125000	0.121542
210.937500	0.119725
218.750000	0.040231
226.562500	0.051290
234.375000	0.002064
242.187500	0.094911
250.000000	0.192834
257.812500	0.139168
265.625000	0.150778
273.437500	0.098605
281.250000	0.108079
289.062500	0.168345
296.875000	0.354737
304.687500	0.387158
312.500000	0.427467
320.312500	0.338173
328.125000	0.226230
335.937500	0.284435
343.750000	0.256304
351.562500	0.187641
359.375000	0.069931
367.187500	0.119891
375.000000	0.106677
382.812500	0.049502
390.625000	0.044935
398.437500	0.055329
406.250000	0.071744
414.062500	0.037825
421.875000	0.170006
429.687500	0.134608
437.500000	0.215393
445.312500	0.059282
453.125000	0.335793
460.937500	0.308895
468.750000	0.266244
476.562500	0.159197
484.375000	0.089976
492.187500	0.109404
500.000000	0.125757
507.812500	0.194910
515.625000	0.239372
523.437500	0.157745
531.250000	0.074273
539.062500	0.030292
546.875000	0.114420
554.687500	0.134950
562.500000	0.098441
570.312500	0.084145
578.125000	0.050833
585.937500	0.101936
593.750000	0.144642
601.562500	0.251378
609.375000	0.297911
617.187500	0.110023
625.000000	0.087336
632.812500	0.242178
640.625000	0.278745
648.437500	0.018713
656.250000	0.167885
664.062500	0.044010
671.875000	0.054804
679.687500	0.060558
687.500000	0.079551
695.312500	0.053250
703.125000	0.186379
710.937500	0.219976
718.750000	0.157369
726.562500	0.128530
734.375000	0.116585
742.187500	0.159353
750.000000	0.461531
757.812500	1.008354
765.625000	3.870558
773.437500	4.883923
781.250000	1.252585
789.062500	0.926162
796.875000	0.158852
804.687500	0.199943
812.500000	0.162914
820.312500	0.159136
828.125000	0.154820
835.937500	0.106890
843.750000	0.068476
851.562500	0.161004
859.375000	0.089402
867.187500	0.084785
875.000000	0.080389
882.812500	0.129112
890.625000	0.159620
898.437500	0.680022
906.250000	0.575298
914.062500	1.101229
921.875000	0.899928
929.687500	0.653426
937.500000	0.676977
945.312500	0.201708
953.125000	0.090600
960.937500	0.222673
968.750000	0.201555
976.562500	0.123482
984.375000	0.050585
992.187500	0.114096
1000.000000	0.143714
1007.812500	0.249134
1015.625000	0.220143
1023.437500	0.098243
1031.250000	0.074047
1039.062500	0.081571
1046.875000	0.103976
1054.687500	0.052634
1062.500000	0.083628
1070.312500	0.145551
1078.125000	0.103149
1085.937500	0.250776
1093.750000	0.194592
1101.562500	0.307190
1109.375000	0.228893
1117.187500	0.192552
1125.000000	0.093325
1132.812500	0.092037
1140.625000	0.105249
1148.437500	0.148843
1156.250000	0.149259
1164.062500	0.106198
1171.875000	0.107692
1179.687500	0.110685
1187.500000	0.145892
1195.312500	0.115081
1203.125000	0.115840
1210.937500	0.155419
1218.750000	0.148485
1226.562500	0.352716
1234.375000	0.320488
1242.187500	0.253820
1250.000000	0.015472
1257.812500	0.140643
1265.625000	0.021933
1273.437500	0.106093
1281.250000	0.101988
1289.062500	0.228230
1296.875000	0.208483
1304.687500	0.234870
1312.500000	0.172306
1320.312500	0.094452
1328.125000	0.055439
1335.937500	0.023559
1343.750000	0.077786
1351.562500	0.102531
1359.375000	0.168895
1367.187500	0.129877
1375.000000	0.048588
1382.812500	0.165232
1390.625000	0.244120
1398.437500	0.261452
1406.250000	0.154256
1414.062500	0.273728
1421.875000	0.174347
1429.687500	0.102795
1437.500000	0.215976
1445.312500	0.283236
1453.125000	0.176817
1460.937500	0.082579
1468.750000	0.055045
1476.562500	0.132505
1484.375000	0.107639
1492.187500	0.094545
1500.000000	0.054301
1507.812500	0.014559
1515.625000	0.261491
1523.437500	0.544851
1531.250000	0.743542
1539.062500	1.933651
1546.875000	1.395970
1554.687500	0.370783
1562.500000	0.410926
1570.312500	0.168814
1578.125000	0.093318
1585.937500	0.110722
1593.750000	0.026482
1601.562500	0.102873
1609.375000	0.182188
1617.187500	0.115826
1625.000000	0.068212
1632.812500	0.128745
1640.625000	0.062675
1648.437500	0.117077
1656.250000	0.178543
1664.062500	0.076305
1671.875000	0.151805
1679.687500	0.060635
1687.500000	0.180266
1695.312500	0.084907
1703.125000	0.307556
1710.937500	0.288380
1718.750000	0.110360
1726.562500	0.190177
1734.375000	0.115978
1742.187500	0.079270
1750.000000	0.037687
1757.812500	0.111020
1765.625000	0.132827
1773.437500	0.046696
1781.250000	0.050652
1789.062500	0.044654
1796.875000	0.038465
1804.687500	0.042909
1812.500000	0.082495
1820.312500	0.157648
1828.125000	0.095485
1835.937500	0.119458
1843.750000	0.181208
1851.562500	0.077791
1859.375000	0.190542
1867.187500	0.267459
1875.000000	0.329385
1882.812500	0.202904
1890.625000	0.127433
1898.437500	0.090801
1906.250000	0.142591
1914.062500	0.156376
1921.875000	0.143951
1929.687500	0.100888
1937.500000	0.082021
1945.312500	0.168075
1953.125000	0.077574
1960.937500	0.040372
1968.750000	0.082144
1976.562500	0.144541
1984.375000	0.101559
1992.187500	0.032357
ADC Channel:2
Event:5
0.000000	0.283314
7.812500	0.389567
15.625000	0.380675
23.437500	0.323297
31.250000	0.344073
39.062500	0.353235
46.875000	0.188034
54.687500	0.286912
62.500000	0.362691
70.312500	0.400566
78.125000	0.324538
85.937500	0.302156
93.750000	0.697502
101.562500	0.607098
109.375000	0.188540
117.187500	0.383646
125.000000	0.355700
132.812500	0.255190
140.625000	0.491298
148.437500	0.462687
156.250000	0.439662
164.062500	0.500934
171.875000	0.446636
179.687500	0.271137
187.500000	0.379468
195.312500	0.310864
203.125000	0.451734
210.937500	0.204837
218.750000	0.162240
226.562500	0.475921
234.375000	0.549892
242.187500	0.403810
250.000000	0.481606
257.812500	0.378826
265.625000	0.396732
273.437500	0.208021
281.250000	0.280009
289.062500	0.365432
296.875000	0.340442
304.687500	0.520632
312.500000	0.401394
320.312500	0.202145
328.125000	0.488572
335.937500	0.451307
343.750000	0.136261
351.562500	0.340429
359.375000	0.460863
367.187500	0.324604
375.000000	0.119027
382.812500	0.295343
390.625000	0.106516
398.437500	0.188173
406.250000	0.098465
414.062500	0.175713
421.875000	0.505405
429.687500	0.517233
437.500000	0.244743
445.312500	0.188640
453.125000	0.384171
460.937500	0.251147
468.750000	0.150081
476.562500	0.080140
484.375000	0.108190
492.187500	0.221530
500.000000	0.251842
507.812500	0.335837
515.625000	0.262241
523.437500	0.286265
531.250000	0.328968
539.062500	0.173097
546.875000	0.374645
554.687500	0.482073
562.500000	0.291798
570.312500	0.186656
578.125000	0.135272
585.937500	0.063587
593.750000	0.060914
601.562500	0.203790
609.375000	0.320798
617.187500	0.301152
625.000000	0.129440
632.812500	0.182460
640.625000	0.356818
648.437500	0.398541
656.250000	0.398048
664.062500	0.489570
671.875000	0.599358
679.687500	0.383751
687.500000	0.124315
695.312500	0.119837
703.125000	0.045929
710.937500	0.168146
718.750000	0.322142
726.562500	0.205676
734.375000	0.040495
742.187500	0.169905
750.000000	0.163560
757.812500	0.065802
765.625000	0.067018
773.437500	0.198288
781.250000	0.138804
789.062500	0.070452
796.875000	0.214633
804.687500	0.263810
812.500000	0.268389
820.312500	0.276629
828.125000	0.250272
835.937500	0.104171
843.750000	0.075701
851.562500	0.278337
859.375000	0.071111
867.187500	0.373592
875.000000	0.280574
882.812500	0.103052
890.625000	0.116777
898.437500	0.237509
906.250000	0.098810
914.062500	0.335911
921.875000	0.423003
929.687500	0.310180
937.500000	0.095884
945.312500	0.150647
953.125000	0.192489
960.937500	0.173959
968.750000	0.154643
976.562500	0.271833
984.375000	0.285491
992.187500	0.306039
1000.000000	0.088843
1007.812500	0.160379
1015.625000	0.059324
1023.437500	0.276558
1031.250000	0.259149
1039.062500	0.135728
1046.875000	0.105311
1054.687500	0.166037
1062.500000	0.062630
1070.312500	0.298132
1078.125000	0.330878
1085.937500	0.284394
1093.750000	0.285599
1101.562500	0.310380
1109.375000	0.235901
1117.187500	0.335119
1125.000000	0.251628
1132.812500	0.163742
1140.625000	0.100433
1148.437500	0.138344
1156.250000	0.028502
1164.062500	0.050496
1171.875000	0.164274
1179.687500	0.388821
1187.500000	0.244874
1195.312500	0.106201
1203.125000	0.252195
1210.937500	0.353536
1218.750000	0.266405
1226.562500	0.144200
1234.375000	0.234114
1242.187500	0.159772
1250.000000	0.106961
1257.812500	0.162773
1265.625000	0.091684
1273.437500	0.189557
1281.250000	0.383896
1289.062500	0.223262
1296.875000	0.095975
1304.687500	0.161671
1312.500000	0.084094
1320.312500	0.009982
1328.125000	0.155472
1335.937500	0.050523
1343.750000	0.101348
1351.562500	0.250958
1359.375000	0.311342
1367.187500	0.206361
1375.000000	0.095783
1382.812500	0.147065
1390.625000	0.243366
1398.437500	0.248405
1406.250000	0.265498
1414.062500	0.259425
1421.875000	0.044620
1429.687500	0.186821
1437.500000	0.186070
1445.312500	0.198219
1453.125000	0.151784
1460.937500	0.184200
1468.750000	0.151741
1476.562500	0.179714
1484.375000	0.197768
1492.187500	0.127335
1500.000000	0.058374
1507.812500	0.039927
1515.625000	0.185339
1523.437500	0.221629
1531.250000	0.176370
1539.062500	0.265519
1546.875000	0.171433
1554.687500	0.295683
1562.500000	0.428681
1570.312500	0.228702
1578.125000	0.101057
1585.937500	0.253745
1593.750000	0.158835
1601.562500	0.075687
1609.375000	0.129625
1617.187500	0.091686
1625.000000	0.160477
1632.812500	0.124109
1640.625000	0.054516
1648.437500	0.220746
1656.250000	0.378100
1664.062500	0.252372
1671.875000	0.189209
1679.687500	0.145281
1687.500000	0.322216
1695.312500	0.196703
1703.125000	0.202337
1710.937500	0.255374
1718.750000	0.102534
1726.562500	0.248869
1734.375000	0.234400
1742.187500	0.066103
1750.000000	0.118279
1757.812500	0.338839
1765.625000	0.324685
1773.437500	0.260809
1781.250000	0.109108
1789.062500	0.208923
1796.875000	0.215616
1804.687500	0.120850
1812.500000	0.276154
1820.312500	0.350444
1828.125000	0.134388
1835.937500	0.176602
1843.750000	0.164522
1851.562500	0.343298
1859.375000	0.376195
1867.187500	0.128354
1875.000000	0.130285
1882.812500	0.171637
1890.625000	0.181499
1898.437500	0.157739
1906.250000	0.232201
1914.062500	0.045225
1921.875000	0.175960
1929.687500	0.028422
1937.500000	0.194878
1945.312500	0.192168
1953.125000	0.095684
1960.937500	0.325862
1968.750000	0.191534
1976.562500	0.130228
1984.375000	0.115880
1992.187500	0.048775
ADC Channel:2
Event:6
0.000000	0.055268
7.812500	0.150657
15.625000	0.150597
23.437500	0.093119
31.250000	0.073004
39.062500	0.150625
46.875000	0.278854
54.687500	0.197886
62.500000	0.168622
70.312500	0.099174
78.125000	0.121138
85.937500	0.174697
93.750000	0.130196
101.562500	0.472736
109.375000	0.335095
117.187500	0.101588
125.000000	0.235252
132.812500	0.088425
140.625000	0.159017
148.437500	0.206094
156.250000	0.414138
164.062500	0.224055
171.875000	0.160681
179.687500	0.353653
187.500000	0.243610
195.312500	0.058259
203.125000	0.265200
210.937500	0.255127
218.750000	0.140440
226.562500	0.090923
234.375000	0.431184
242.187500	0.521227
250.000000	0.054042
257.812500	0.304456
265.625000	0.260078
273.437500	0.114647
281.250000	0.169227
289.062500	0.248597
296.875000	0.343898
304.687500	0.507931
312.500000	0.286200
320.312500	0.106760
328.125000	0.289540
335.937500	0.393125
343.750000	0.405028
351.562500	0.418686
359.375000	0.256909
367.187500	0.233960
375.000000	0.184029
382.812500	0.102511
390.625000	0.289872
398.437500	0.194196
406.250000	0.187478
414.062500	0.208464
421.875000	0.098829
429.687500	0.278894
437.500000	0.238289
445.312500	0.076753
453.125000	0.216439
460.937500	0.177903
468.750000	0.148823
476.562500	0.043424
484.375000	0.228299
492.187500	0.095476
500.000000	0.121138
507.812500	0.107773
515.625000	0.045339
523.437500	0.055842
531.250000	0.096947
539.062500	0.175230
546.875000	0.248401
554.687500	0.421546
562.500000	0.361627
570.312500	0.285062
578.125000	0.247124
585.937500	0.067698
593.750000	0.107689
601.562500	0.110536
609.375000	0.285737
617.187500	0.263956
625.000000	0.113886
632.812500	0.097915
640.625000	0.217825
648.437500	0.113286
656.250000	0.211337
664.062500	0.171436
671.875000	0.170703
679.687500	0.236696
687.500000	0.146245
695.312500	0.087664
703.125000	0.050687
710.937500	0.232660
718.750000	0.347908
726.562500	0.209711
734.375000	0.158590
742.187500	0.154790
750.000000	0.118637
757.812500	0.168604
765.625000	0.296411
773.437500	0.387755
781.250000	0.218428
789.062500	0.040658
796.875000	0.076927
804.687500	0.275495
812.500000	0.302979
820.312500	0.291014
828.125000	0.186936
835.937500	0.070253
843.750000	0.176679
851.562500	0.184010
859.375000	0.165664
867.187500	0.207871
875.000000	0.119212
882.812500	0.087238
890.625000	0.189698
898.437500	0.313706
906.250000	0.156551
914.062500	0.125859
921.875000	0.300394
929.687500	0.269419
937.500000	0.279643
945.312500	0.296203
953.125000	0.179182
960.937500	0.286900
968.750000	0.422171
976.562500	0.336748
984.375000	0.093729
992.187500	0.182645
1000.000000	0.303476
1007.812500	0.224899
1015.625000	0.111813
1023.437500	0.413723
1031.250000	0.541731
1039.062500	0.356239
1046.875000	0.207198
1054.687500	0.364715
1062.500000	0.668224
1070.312500	0.654640
1078.125000	0.435045
1085.937500	0.186979
1093.750000	0.157378
1101.562500	0.130173
1109.375000	0.120823
1117.187500	0.117303
1125.000000	0.167608
1132.812500	0.254765
1140.625000	0.169925
1148.437500	0.139089
1156.250000	0.154976
1164.062500	0.236557
1171.875000	0.210130
1179.687500	0.050445
1187.500000	0.197784
1195.312500	0.233788
1203.125000	0.225081
1210.937500	0.367826
1218.750000	0.409058
1226.562500	0.032675
1234.375000	0.351677
1242.187500	0.273123
1250.000000	0.369548
1257.812500	0.202358
1265.625000	0.088126
1273.437500	0.280144
1281.250000	0.256965
1289.062500	0.214764
1296.875000	0.188916
1304.687500	0.140698
1312.500000	0.017901
1320.312500	0.210864
1328.125000	0.162409
1335.937500	0.060425
1343.750000	0.226475
1351.562500	0.240956
1359.375000	0.201737
1367.187500	0.116382
1375.000000	0.060572
1382.812500	0.197119
1390.625000	0.258233
1398.437500	0.175275
1406.250000	0.231614
1414.062500	0.298426
1421.875000	0.443756
1429.687500	0.411649
1437.500000	0.322850
1445.312500	0.258686
1453.125000	0.194391
1460.937500	0.228046
1468.750000	0.133586
1476.562500	0.147962
1484.375000	0.254540
1492.187500	0.321221
1500.000000	0.324531
1507.812500	0.353237
1515.625000	0.207969
1523.437500	0.170786
1531.250000	0.237592
1539.062500	0.239997
1546.875000	0.161288
1554.687500	0.210958
1562.500000	0.310141
1570.312500	0.289445
1578.125000	0.295148
1585.937500	0.278048
1593.750000	0.244548
1601.562500	0.194337
1609.375000	0.172265
1617.187500	0.170028
1625.000000	0.023834
1632.812500	0.151650
1640.625000	0.107508
1648.437500	0.062162
1656.250000	0.135773
1664.062500	0.135368
1671.875000	0.139534
1679.687500	0.143204
1687.500000	0.082243
1695.312500	0.092048
1703.125000	0.133386
1710.937500	0.253652
1718.750000	0.197459
1726.562500	0.153172
1734.375000	0.233479
1742.187500	0.045662
1750.000000	0.325235
1757.812500	0.195869
1765.625000	0.154492
1773.437500	0.080003
1781.250000	0.064143
1789.062500	0.134174
1796.875000	0.255439
1804.687500	0.100995
1812.500000	0.267181
1820.312500	0.346342
1828.125000	0.133237
1835.937500	0.384342
1843.750000	0.278209
1851.562500	0.394290
1859.375000	0.326130
1867.187500	0.153138
1875.000000	0.136801
1882.812500	0.203500
1890.625000	0.044452
1898.437500	0.188935
1906.250000	0.142717
1914.062500	0.077692
1921.875000	0.329557
1929.687500	0.456784
1937.500000	0.397661
1945.312500	0.195713
1953.125000	0.259493
1960.937500	0.133967
1968.750000	0.307442
1976.562500	0.386515
1984.375000	0.423498
1992.187500	0.404497
ADC Channel:2
Event:7
0.000000	0.454657
7.812500	0.680710
15.625000	0.478297
23.437500	0.110790
31.250000	0.045849
39.062500	0.053513
46.875000	0.137629
54.687500	0.290734
62.500000	0.319072
70.312500	0.217527
78.125000	0.086640
85.937500	0.077461
93.750000	0.065153
101.562500	0.233812
109.375000	0.308471
117.187500	0.200816
125.000000	0.107921
132.812500	0.166021
140.625000	0.128920
148.437500	0.195674
156.250000	0.178905
164.062500	0.136376
171.875000	0.153864
179.687500	0.294467
187.500000	0.268048
195.312500	0.229732
203.125000	0.317588
210.937500	0.343361
218.750000	0.280806
226.562500	0.064272
234.375000	0.315450
242.187500	0.489482
250.000000	0.784689
257.812500	0.589298
265.625000	0.110353
273.437500	0.201727
281.250000	0.145645
289.062500	0.245350
296.875000	0.439845
304.687500	0.332486
312.500000	0.173220
320.312500	0.343742
328.125000	0.350752
335.937500	0.253170
343.750000	0.043587
351.562500	0.257120
359.375000	0.327099
367.187500	0.230338
375.000000	0.198491
382.812500	0.191537
390.625000	0.134914
398.437500	0.196104
406.250000	0.153958
414.062500	0.079133
421.875000	0.038268
429.687500	0.051685
437.500000	0.105514
445.312500	0.050349
453.125000	0.112240
460.937500	0.181509
468.750000	0.214115
476.562500	0.289476
484.375000	0.195919
492.187500	0.336729
500.000000	0.652769
507.812500	0.609819
515.625000	0.254741
523.437500	0.207165
531.250000	0.145004
539.062500	0.378288
546.875000	0.410599
554.687500	0.271024
562.500000	0.218302
570.312500	0.179641
578.125000	0.131259
585.937500	0.240086
593.750000	0.234807
601.562500	0.179811
609.375000	0.203451
617.187500	0.192393
625.000000	0.125338
632.812500	0.153120
640.625000	0.049378
648.437500	0.190041
656.250000	0.299181
664.062500	0.322249
671.875000	0.180948
679.687500	0.065889
687.500000	0.141729
695.312500	0.172730
703.125000	0.283580
710.937500	0.286402
718.750000	0.401558
726.562500	0.704171
734.375000	0.428730
742.187500	1.566740
750.000000	3.113780
757.812500	2.451632
765.625000	0.818733
773.437500	0.325653
781.250000	0.246486
789.062500	0.324622
796.875000	0.391873
804.687500	0.386769
812.500000	0.176194
820.312500	0.116544
828.125000	0.225420
835.937500	0.278030
843.750000	0.332646
851.562500	0.248304
859.375000	0.190301
867.187500	0.190146
875.000000	0.078266
882.812500	0.113015
890.625000	0.042334
898.437500	0.046313
906.250000	0.077603
914.062500	0.134565
921.875000	0.172302
929.687500	0.117057
937.500000	0.117524
945.312500	0.218198
953.125000	0.162667
960.937500	0.121034
968.750000	0.149147
976.562500	0.167862
984.375000	0.112134
992.187500	0.322978
1000.000000	0.492061
1007.812500	0.430713
1015.625000	0.139977
1023.437500	0.252199
1031.250000	0.289334
1039.062500	0.165717
1046.875000	0.282992
1054.687500	0.375011
1062.500000	0.268526
1070.312500	0.103641
1078.125000	0.117235
1085.937500	0.137684
1093.750000	0.151697
1101.562500	0.277053
1109.375000	0.332479
1117.187500	0.208618
1125.000000	0.195311
1132.812500	0.256152
1140.625000	0.259183
1148.437500	0.113135
1156.250000	0.017616
1164.062500	0.150434
1171.875000	0.335544
1179.687500	0.268604
1187.500000	0.063033
1195.312500	0.201138
1203.125000	0.175480
1210.937500	0.135367
1218.750000	0.189727
1226.562500	0.272736
1234.375000	0.243184
1242.187500	0.056291
1250.000000	0.237678
1257.812500	0.214107
1265.625000	0.186433
1273.437500	0.176390
1281.250000	0.250611
1289.062500	0.392812
1296.875000	0.340663
1304.687500	0.184898
1312.500000	0.040121
1320.312500	0.195670
1328.125000	0.266711
1335.937500	0.255231
1343.750000	0.154239
1351.562500	0.067369
1359.375000	0.035121
1367.187500	0.081320
1375.000000	0.205180
1382.812500	0.192166
1390.625000	0.154018
1398.437500	0.204051
1406.250000	0.113027
1414.062500	0.249547
1421.875000	0.322426
1429.687500	0.444008
1437.500000	0.496392
1445.312500	0.177876
1453.125000	0.784079
1460.937500	1.003031
1468.750000	0.616799
1476.562500	0.396715
1484.375000	1.002749
1492.187500	3.023049
1500.000000	2.726994
1507.812500	0.513047
[truncated: 6,256 more rows]
