# Supplementary material for: Insect Biometrics: Optoacoustic Signal Processing and Its Applications to Remote Monitoring of McPhail Type Traps
Source: PLoS One. 2015 Nov 6;10(11):e0140474. doi: 10.1371/journal.pone.0140474 (PMC4636391; doi:10.1371/journal.pone.0140474)
Supplement: S2 Multimedia — (ZIP) [file pone.0140474.s037.zip › process_data.py]

import pandas as pd
import numpy as np
import matplotlib.pyplot as plt
from pylab import savefig 

from scipy.io import savemat

# Get data
def get_data(filename, print_flag = False):
	events = pd.read_csv(filename,sep =';',names=['freq','ampl'])
	events = events[np.isfinite(events['ampl'])]
	no_of_recs = len(events)/256
	events_matrix = np.zeros((no_of_recs,256)).astype(float)
	for i in range(no_of_recs):
		events_matrix[i] = events.ampl[0+i*256:i*256+256].values

	print('filename: ' + filename + ' No. of recs: ' + np.str(no_of_recs))	
	if print_flag:
		for i in range(events_matrix.shape[0]):
			fig, (ax0) = plt.subplots(nrows=1)
			ax0.set_title('Spectrum')
			ax0.plot(events.freq[:256].values.astype(float), events_matrix[i], 'bo',
			            events.freq[:256].values.astype(float), events_matrix[i], 'k', markerfacecolor='green')
			ax0.grid(True)
			ax0.set_ylabel('Amplitude')
			ax0.set_xlabel('Frequency (Hz)')
			ax0.set_xticks(range(0,2200,200))

			savefig('pics/' + str(i) + '_pic.png', bbox_inches='tight')
		plt.close()

	return events_matrix	


# Loading data
# Change the following flag to True in order to print figures in pic_folder
print_flag = False

### Process First Block

events_matrix = get_data('B_oleae_pack1.txt',print_flag)

### Process Second Block
events_matrix1 = get_data('B_oleae_pack2.txt',print_flag)

### Process Third Block
events_matrix2 = get_data('B_oleae_pack3.txt',print_flag)

#### Process last events
events_matrix3 = get_data('B_oleae_pack4.txt',print_flag)

data_dacus = np.concatenate((events_matrix, events_matrix1, events_matrix2, events_matrix3), axis=0)

### Process Mosquitoes
data_negative = np.concatenate((get_data('mosquitoes1.txt',print_flag), get_data('mosquitoes2.txt',print_flag)), axis=0)

data_negative = get_data('A_melifera.txt',print_flag)

data_negative = get_data('Chironomidae.txt',print_flag)

data_negative = np.concatenate((get_data('A_Lonchaea_pack1.txt',print_flag), get_data('A_Lonchaea_pack2.txt',print_flag), get_data('A_Lonchaea_pack3.txt',print_flag)), axis=0)

# save data in matlab and numpy format
#obj_arr = np.asarray(data, dtype=np.object)
#savemat('data.mat',{'segs':obj_arr})
#np.save('data', data)
#print data.shape
